# Supplementary material for: Generation, Transcriptomic States, and Clinical Relevance of CX3CR1+ CD8 T Cells in Melanoma
Source: Cancer Res Commun. 2024 Jul 24;4(7):1802–14. doi: 10.1158/2767-9764.CRC-24-0199 (PMC11267618; doi:10.1158/2767-9764.CRC-24-0199)
Supplement: Supplementary Table 2 [file crc-24-0199_supplementary_table_2_suppst2.xlsx]

## Sheet: Supplementary File 1
	p_val	avg_log2FC	pct.1	pct.2	p_val_adj	cluster	gene
CD4	0	2.22974	0.716	0.163	0	0	CD4
TNFRSF18	0	1.90645	0.557	0.163	0	0	TNFRSF18
TNFRSF4	0	2.56419	0.458	0.085	0	0	TNFRSF4
FOXP3	0	3.23831	0.364	0.04	0	0	FOXP3
F5	5.95193e-270	2.94719	0.263	0.038	3.31743e-265	0	F5
ICA1	1.24798e-266	2.86856	0.263	0.039	6.95588e-262	0	ICA1
IL2RA	1.08897e-253	2.73583	0.284	0.05	6.06957e-249	0	IL2RA
GK	2.43757e-241	1.97794	0.422	0.119	1.35863e-236	0	GK
MAF	2.21128e-240	1.47099	0.605	0.237	1.2325e-235	0	MAF
FBLN7	2.18733e-225	2.53204	0.267	0.048	1.21915e-220	0	FBLN7
IL12RB2	3.39093e-186	2.25773	0.271	0.061	1.89e-181	0	IL12RB2
SPOCK2	1.06618e-177	0.787161	0.848	0.582	5.94255e-173	0	SPOCK2
CORO1B	1.21979e-163	1.5427	0.428	0.17	6.79874e-159	0	CORO1B
TIAM1	8.11767e-163	1.52958	0.422	0.154	4.52455e-158	0	TIAM1
FAAH2	8.28654e-162	1.86252	0.307	0.087	4.61867e-157	0	FAAH2
CTSB	1.30995e-160	0.980476	0.68	0.375	7.30128e-156	0	CTSB
RTKN2	7.88079e-154	2.07083	0.265	0.069	4.39251e-149	0	RTKN2
TMEM173	1.74455e-150	1.06817	0.598	0.308	9.7236e-146	0	TMEM173
CCR4	1.9924e-148	1.9248	0.267	0.071	1.1105e-143	0	CCR4
MAGEH1	4.48524e-146	1.9214	0.275	0.078	2.49994e-141	0	MAGEH1
ICOS	1.36768e-145	1.13752	0.575	0.297	7.62305e-141	0	ICOS
ARID5B	9.21235e-143	0.762159	0.776	0.515	5.13469e-138	0	ARID5B
VDR	5.18593e-141	1.85215	0.287	0.086	2.89048e-136	0	VDR
BTLA	2.08721e-129	1.72004	0.29	0.093	1.16335e-124	0	BTLA
TBC1D4	4.26418e-126	1.29793	0.452	0.208	2.37673e-121	0	TBC1D4
BATF	2.22288e-125	0.998397	0.574	0.308	1.23896e-120	0	BATF
HSPA1A	1.80695e-122	0.888959	0.668	0.367	1.00714e-117	0	HSPA1A
ETV7	5.99003e-121	1.76684	0.259	0.079	3.33867e-116	0	ETV7
SDC4	4.77227e-115	1.45856	0.344	0.136	2.65992e-110	0	SDC4
TSHZ2	7.47222e-115	1.59531	0.264	0.084	4.16479e-110	0	TSHZ2
MBOAT1	1.12511e-114	1.17074	0.454	0.206	6.27103e-110	0	MBOAT1
PIM2	4.43415e-110	0.572854	0.843	0.651	2.47146e-105	0	PIM2
LTB	5.58571e-110	1.05179	0.491	0.247	3.11331e-105	0	LTB
ZC3H12D	4.91716e-109	1.1644	0.448	0.215	2.74067e-104	0	ZC3H12D
HSPA1B	4.08906e-108	0.901896	0.61	0.337	2.27912e-103	0	HSPA1B
CTLA4	4.77673e-108	0.867866	0.627	0.364	2.66241e-103	0	CTLA4
TNFRSF25	2.86216e-107	1.156	0.431	0.194	1.59528e-102	0	TNFRSF25
RAB11FIP1	2.53337e-106	1.15278	0.454	0.225	1.41203e-101	0	RAB11FIP1
NCF4	1.58559e-103	1.60395	0.259	0.088	8.8376e-99	0	NCF4
CD28	1.97984e-103	0.907144	0.589	0.335	1.1035e-98	0	CD28
PHACTR2	4.41541e-103	1.06315	0.485	0.245	2.46102e-98	0	PHACTR2
PHTF2	1.62591e-99	1.10159	0.45	0.224	9.06236e-95	0	PHTF2
PBXIP1	1.82794e-98	0.701426	0.728	0.494	1.01884e-93	0	PBXIP1
HS3ST3B1	3.75821e-96	1.30699	0.331	0.138	2.09471e-91	0	HS3ST3B1
PELI1	6.98211e-93	1.08869	0.437	0.223	3.89162e-88	0	PELI1
IL18R1	6.24006e-92	1.48251	0.252	0.089	3.47802e-87	0	IL18R1
NR3C1	1.04792e-87	0.910128	0.535	0.333	5.84077e-83	0	NR3C1
STAM	1.6134e-86	1.23926	0.351	0.163	8.99258e-82	0	STAM
DNPH1	1.69965e-83	1.03746	0.402	0.202	9.47332e-79	0	DNPH1
CACYBP	1.55018e-82	0.752718	0.578	0.363	8.64025e-78	0	CACYBP
THADA	9.15096e-82	1.1912	0.373	0.186	5.10047e-77	0	THADA
ADAM19	1.01288e-80	0.832462	0.536	0.31	5.64546e-76	0	ADAM19
RHBDD2	3.57716e-80	0.836133	0.527	0.307	1.9938e-75	0	RHBDD2
LIMS1	7.32741e-78	0.97176	0.444	0.243	4.08408e-73	0	LIMS1
ADI1	4.70525e-77	1.39584	0.271	0.113	2.62256e-72	0	ADI1
AC017002.1	7.8626e-74	1.11295	0.342	0.168	4.38238e-69	0	AC017002.1
IL6ST	2.1187e-72	0.7892	0.548	0.341	1.1809e-67	0	IL6ST
SOD1	3.92772e-72	0.420756	0.774	0.61	2.18919e-67	0	SOD1
HSPB1	5.27355e-71	0.829259	0.49	0.292	2.93932e-66	0	HSPB1
TLK1	8.3908e-70	0.626811	0.663	0.455	4.67678e-65	0	TLK1
ESPN	3.14909e-68	1.09725	0.304	0.139	1.75521e-63	0	ESPN
PVT1	5.11094e-68	0.907215	0.437	0.246	2.84869e-63	0	PVT1
NABP1	2.18149e-65	0.769089	0.531	0.342	1.2159e-60	0	NABP1
SAT1	3.30703e-63	0.333356	0.84	0.708	1.84324e-58	0	SAT1
TFRC	3.63462e-63	0.604777	0.632	0.451	2.02583e-58	0	TFRC
SNX9	7.06634e-63	1.06675	0.297	0.14	3.93856e-58	0	SNX9
GPX1	7.80963e-62	0.927523	0.38	0.209	4.35285e-57	0	GPX1
CACYBPP2	1.44749e-61	0.987302	0.358	0.193	8.06786e-57	0	CACYBPP2
LY75	1.4129e-60	0.972919	0.37	0.202	7.8751e-56	0	LY75
BIRC3	1.57375e-60	0.465436	0.734	0.564	8.7716e-56	0	BIRC3
CD5	2.98299e-60	0.667525	0.568	0.371	1.66263e-55	0	CD5
LEF1	2.38247e-58	1.1284	0.261	0.12	1.32792e-53	0	LEF1
SLC35F2	7.58851e-58	1.16268	0.26	0.121	4.22961e-53	0	SLC35F2
NFKBIA	7.90815e-58	0.41732	0.774	0.611	4.40776e-53	0	NFKBIA
MICAL2	1.86827e-56	1.0584	0.292	0.145	1.04132e-51	0	MICAL2
DUSP16	2.56137e-55	1.17813	0.284	0.146	1.42763e-50	0	DUSP16
ETV6	4.56905e-55	0.922819	0.34	0.179	2.54665e-50	0	ETV6
RORA	6.09851e-55	0.723517	0.489	0.306	3.39912e-50	0	RORA
CD82	2.09165e-54	0.669546	0.537	0.348	1.16582e-49	0	CD82
TP53INP1	1.17142e-51	0.72134	0.47	0.293	6.52915e-47	0	TP53INP1
SLAMF1	1.28176e-51	0.969638	0.321	0.174	7.14413e-47	0	SLAMF1
LDLRAD4	6.32852e-51	0.805401	0.364	0.2	3.52733e-46	0	LDLRAD4
ZC3H8	8.18927e-51	0.977052	0.267	0.13	4.56446e-46	0	ZC3H8
UCP2	1.23899e-50	0.407846	0.724	0.575	6.90577e-46	0	UCP2
SELL	1.45073e-49	0.829363	0.39	0.227	8.08591e-45	0	SELL
PLIN2	2.04596e-49	0.794754	0.411	0.254	1.14036e-44	0	PLIN2
IKZF2	2.36776e-49	1.03994	0.276	0.142	1.31972e-44	0	IKZF2
FAS	6.57969e-49	0.815067	0.388	0.234	3.66732e-44	0	FAS
EPSTI1	9.28976e-49	0.698203	0.465	0.29	5.17783e-44	0	EPSTI1
IL7R	3.25726e-48	0.623646	0.559	0.36	1.8155e-43	0	IL7R
TNIK	5.28276e-48	0.819222	0.376	0.221	2.94445e-43	0	TNIK
DGKA	8.95047e-48	0.52254	0.618	0.448	4.98872e-43	0	DGKA
NDFIP1	1.0159e-46	0.586601	0.556	0.379	5.66235e-42	0	NDFIP1
UXS1	1.76717e-46	1.01593	0.263	0.134	9.84965e-42	0	UXS1
CNIH1	1.81661e-46	0.822426	0.355	0.205	1.01252e-41	0	CNIH1
CNST	5.67739e-46	0.841166	0.347	0.199	3.16441e-41	0	CNST
TRAF3	6.97618e-46	0.964827	0.312	0.176	3.88831e-41	0	TRAF3
GEM	8.66264e-46	1.03692	0.251	0.127	4.8283e-41	0	GEM
FXYD5	4.59159e-45	0.359259	0.78	0.628	2.55922e-40	0	FXYD5
FKBP5	7.30729e-45	0.579279	0.543	0.399	4.07286e-40	0	FKBP5
HSPD1	8.74198e-45	0.510121	0.593	0.444	4.87252e-40	0	HSPD1
PKM	2.27627e-44	0.320122	0.784	0.668	1.26872e-39	0	PKM
TIGIT	2.68241e-44	0.476387	0.631	0.47	1.49509e-39	0	TIGIT
IFNAR2	1.42078e-43	0.793862	0.356	0.209	7.91902e-39	0	IFNAR2
NCDN	2.57743e-43	0.965852	0.282	0.154	1.43658e-38	0	NCDN
HSPH1	3.57286e-43	0.581143	0.539	0.372	1.9914e-38	0	HSPH1
NDUFV2	8.61031e-43	0.53259	0.546	0.389	4.79913e-38	0	NDUFV2
HSP90AB1	1.12019e-42	0.267549	0.844	0.739	6.24359e-38	0	HSP90AB1
ZC3H7A	2.38519e-42	0.681945	0.44	0.286	1.32943e-37	0	ZC3H7A
PIK3IP1	4.44092e-42	0.493206	0.622	0.461	2.47524e-37	0	PIK3IP1
CARD16	3.85636e-41	0.738263	0.366	0.227	2.14942e-36	0	CARD16
AHR	4.94979e-41	0.956563	0.265	0.142	2.75886e-36	0	AHR
ANKRD10	7.47235e-41	0.32496	0.766	0.643	4.16487e-36	0	ANKRD10
PRDX1	1.06257e-40	0.471041	0.591	0.438	5.92245e-36	0	PRDX1
FOXO1	8.44084e-40	0.880588	0.293	0.166	4.70467e-35	0	FOXO1
DUSP4	9.09384e-40	0.42303	0.682	0.529	5.06863e-35	0	DUSP4
MIR4435-1HG	1.03127e-39	0.554549	0.523	0.394	5.74799e-35	0	MIR4435-1HG
NINJ1	2.31271e-39	0.917311	0.262	0.14	1.28904e-34	0	NINJ1
RERE	1.62265e-37	0.811388	0.302	0.175	9.04415e-33	0	RERE
HSPD1P1	3.48842e-35	0.754152	0.33	0.202	1.94434e-30	0	HSPD1P1
NDUFV2P1	3.9839e-35	0.675	0.383	0.25	2.2205e-30	0	NDUFV2P1
AHSA1	4.31229e-35	0.558984	0.473	0.323	2.40354e-30	0	AHSA1
ZNF292	1.00194e-34	0.482932	0.581	0.431	5.58454e-30	0	ZNF292
MSI2	3.61486e-34	0.61578	0.441	0.303	2.01481e-29	0	MSI2
TANK	6.13456e-34	0.460724	0.584	0.431	3.41922e-29	0	TANK
PFKL	1.37597e-33	0.619195	0.411	0.274	7.66926e-29	0	PFKL
HSPE1	4.62272e-33	0.432326	0.581	0.447	2.57657e-28	0	HSPE1
ITM2A	6.82567e-33	0.396963	0.645	0.509	3.80442e-28	0	ITM2A
LINC00963	1.04899e-32	0.782932	0.29	0.173	5.84677e-28	0	LINC00963
KLRB1	1.6656e-32	0.763743	0.276	0.156	9.28355e-28	0	KLRB1
PRDX2	1.78777e-32	0.50555	0.501	0.358	9.96451e-28	0	PRDX2
RANGAP1	2.79306e-32	0.689691	0.348	0.221	1.55677e-27	0	RANGAP1
ICAM2	4.55474e-32	0.796805	0.26	0.147	2.53867e-27	0	ICAM2
TPP1	4.91414e-32	0.432472	0.581	0.447	2.739e-27	0	TPP1
TOM1	1.00428e-31	0.839682	0.255	0.146	5.59754e-27	0	TOM1
CHMP7	1.45822e-31	0.688701	0.334	0.208	8.12767e-27	0	CHMP7
TNIP1	1.82241e-31	0.563859	0.431	0.293	1.01575e-26	0	TNIP1
GRSF1	3.68949e-31	0.653925	0.358	0.235	2.05641e-26	0	GRSF1
NFAT5	6.52651e-31	0.529306	0.505	0.368	3.63768e-26	0	NFAT5
RP11-138A9.2	4.32084e-30	0.402996	0.632	0.493	2.40831e-25	0	RP11-138A9.2
CYTH1	6.61078e-30	0.43945	0.585	0.446	3.68465e-25	0	CYTH1
CCR7	8.56237e-30	0.746651	0.271	0.158	4.77241e-25	0	CCR7
PASK	9.3047e-30	0.812228	0.25	0.145	5.18616e-25	0	PASK
HNRNPLL	9.5425e-30	0.419786	0.613	0.472	5.3187e-25	0	HNRNPLL
RBPJ	8.56204e-29	0.427041	0.591	0.447	4.77222e-24	0	RBPJ
DNAJA4	8.69072e-29	0.777873	0.268	0.163	4.84395e-24	0	DNAJA4
NOP58	1.19834e-28	0.308274	0.71	0.608	6.67917e-24	0	NOP58
RP11-138A9.1	1.32758e-28	0.512179	0.467	0.33	7.39956e-24	0	RP11-138A9.1
CBX5	1.44367e-28	0.519651	0.466	0.336	8.04658e-24	0	CBX5
MAP3K1	1.94491e-28	0.769436	0.262	0.158	1.08403e-23	0	MAP3K1
UGP2	2.88138e-28	0.58395	0.393	0.272	1.60599e-23	0	UGP2
HSP90AB3P	4.04266e-28	0.532958	0.518	0.403	2.25326e-23	0	HSP90AB3P
MYO5A	4.2445e-28	0.755239	0.28	0.173	2.36575e-23	0	MYO5A
ANXA7	4.55455e-28	0.493106	0.488	0.354	2.53857e-23	0	ANXA7
TTC7A	7.90368e-28	0.738173	0.258	0.154	4.40528e-23	0	TTC7A
CERK	8.16788e-28	0.83537	0.25	0.15	4.55253e-23	0	CERK
IKBKB	1.01029e-27	0.613944	0.349	0.23	5.63107e-23	0	IKBKB
SEC11C	1.34832e-27	0.608708	0.362	0.24	7.51513e-23	0	SEC11C
SMAP2	2.15652e-27	0.519586	0.451	0.326	1.20198e-22	0	SMAP2
ENTPD1	2.7383e-27	0.635806	0.359	0.244	1.52625e-22	0	ENTPD1
JMY	7.57954e-27	0.673813	0.292	0.184	4.22461e-22	0	JMY
SLC7A6	1.16462e-26	0.610287	0.359	0.242	6.49127e-22	0	SLC7A6
PLEKHG2	1.32237e-26	0.600105	0.349	0.233	7.37048e-22	0	PLEKHG2
OGDH	1.79422e-26	0.531183	0.429	0.309	1.00005e-21	0	OGDH
NECAP2	2.12817e-26	0.533255	0.417	0.289	1.18618e-21	0	NECAP2
IGFLR1	2.76866e-26	0.525499	0.408	0.286	1.54317e-21	0	IGFLR1
ST13	2.84767e-26	0.450686	0.513	0.38	1.58721e-21	0	ST13
RAB3GAP1	3.36689e-26	0.666842	0.3	0.192	1.8766e-21	0	RAB3GAP1
ZNF410	3.43084e-26	0.588066	0.367	0.252	1.91225e-21	0	ZNF410
P2RY10	5.22603e-26	0.639585	0.332	0.222	2.91283e-21	0	P2RY10
ISCU	1.1363e-25	0.429335	0.524	0.396	6.33338e-21	0	ISCU
RP11-153M3.1	2.37646e-25	0.724733	0.282	0.18	1.32457e-20	0	RP11-153M3.1
MIR29B1	2.83556e-25	0.554753	0.39	0.272	1.58045e-20	0	MIR29B1
SYNGR2	3.15158e-25	0.43695	0.508	0.391	1.75659e-20	0	SYNGR2
H2AFZ	3.37327e-25	0.37736	0.612	0.481	1.88016e-20	0	H2AFZ
COMMD3-BMI1	1.3918e-24	0.696221	0.254	0.157	7.7575e-20	0	COMMD3-BMI1
UBE2B	1.88787e-24	0.423415	0.518	0.395	1.05224e-19	0	UBE2B
PAK2	2.90823e-24	0.43428	0.493	0.36	1.62096e-19	0	PAK2
PTPN2	3.02403e-24	0.57048	0.368	0.255	1.6855e-19	0	PTPN2
COMMD3	3.69349e-24	0.652551	0.279	0.177	2.05864e-19	0	COMMD3
NAMPTL	4.17785e-24	0.605161	0.35	0.244	2.32861e-19	0	NAMPTL
MIIP	5.67113e-24	0.705973	0.257	0.159	3.16092e-19	0	MIIP
NUPL1	6.73113e-24	0.59927	0.35	0.243	3.75173e-19	0	NUPL1
RP11-61L23.2	7.66537e-24	0.549151	0.368	0.255	4.27245e-19	0	RP11-61L23.2
SUSD3	8.83718e-24	0.65388	0.273	0.173	4.92558e-19	0	SUSD3
KIAA0319L	1.246e-23	0.549414	0.368	0.255	6.94483e-19	0	KIAA0319L
TMEM123	1.7784e-23	0.484352	0.449	0.327	9.91228e-19	0	TMEM123
NAMPT	3.53596e-23	0.446245	0.493	0.38	1.97084e-18	0	NAMPT
GLCCI1	4.38699e-23	0.69977	0.254	0.161	2.44518e-18	0	GLCCI1
PBX4	4.75262e-23	0.685135	0.255	0.16	2.64897e-18	0	PBX4
TAB2	6.64671e-23	0.688687	0.273	0.177	3.70468e-18	0	TAB2
NUDC	1.01722e-22	0.406053	0.514	0.392	5.66966e-18	0	NUDC
CFLAR	1.11873e-22	0.255128	0.815	0.729	6.23548e-18	0	CFLAR
GLRX	1.74011e-22	0.607026	0.303	0.203	9.69885e-18	0	GLRX
TPI1	1.78123e-22	0.260138	0.72	0.617	9.92803e-18	0	TPI1
GOLGA8B	1.89332e-22	0.464145	0.444	0.324	1.05528e-17	0	GOLGA8B
MRPL18	2.52773e-22	0.650396	0.254	0.161	1.40888e-17	0	MRPL18
C9orf16	2.63556e-22	0.44376	0.456	0.341	1.46898e-17	0	C9orf16
BTG3	2.68767e-22	0.500434	0.395	0.285	1.49803e-17	0	BTG3
TRAF1	2.72512e-22	0.474211	0.455	0.35	1.5189e-17	0	TRAF1
FAIM3	3.19537e-22	0.340913	0.601	0.491	1.781e-17	0	FAIM3
RHOH	3.75484e-22	0.263212	0.784	0.673	2.09284e-17	0	RHOH
TESPA1	9.63197e-22	0.463461	0.421	0.306	5.36857e-17	0	TESPA1
NFYC	1.07758e-21	0.598146	0.316	0.216	6.00608e-17	0	NFYC
ELMO1	1.22275e-21	0.421863	0.516	0.405	6.81527e-17	0	ELMO1
BCL6	1.24827e-21	0.638486	0.292	0.196	6.95749e-17	0	BCL6
VMP1	1.86712e-21	0.252834	0.761	0.656	1.04068e-16	0	VMP1
TRPS1	1.90744e-21	0.601585	0.315	0.217	1.06315e-16	0	TRPS1
PSAP	2.4907e-21	0.351917	0.604	0.491	1.38824e-16	0	PSAP
GPX4	2.69173e-21	0.406459	0.49	0.372	1.50029e-16	0	GPX4
RGS10	3.29751e-21	0.483952	0.406	0.29	1.83793e-16	0	RGS10
PEBP1	3.41485e-21	0.433533	0.477	0.356	1.90334e-16	0	PEBP1
SREBF2	5.47771e-21	0.603493	0.31	0.213	3.05311e-16	0	SREBF2
LMNA	7.71112e-21	0.55954	0.332	0.23	4.29795e-16	0	LMNA
OTUD5	8.32406e-21	0.625833	0.284	0.192	4.63958e-16	0	OTUD5
DDHD1	1.06383e-20	0.53339	0.35	0.245	5.92945e-16	0	DDHD1
PMAIP1	1.81105e-20	0.471083	0.41	0.301	1.00942e-15	0	PMAIP1
RILPL2	1.87848e-20	0.566601	0.311	0.212	1.04701e-15	0	RILPL2
AFTPH	2.55322e-20	0.552124	0.297	0.2	1.42309e-15	0	AFTPH
RAN	2.68498e-20	0.279836	0.667	0.558	1.49653e-15	0	RAN
PPM1G	2.7665e-20	0.474	0.418	0.309	1.54197e-15	0	PPM1G
RBM19	3.48397e-20	0.482415	0.357	0.248	1.94186e-15	0	RBM19
CALM3	3.56505e-20	0.330937	0.627	0.528	1.98705e-15	0	CALM3
MRPS6	4.65428e-20	0.43511	0.447	0.332	2.59416e-15	0	MRPS6
STAT3	4.81176e-20	0.286099	0.704	0.588	2.68193e-15	0	STAT3
TULP4	5.42909e-20	0.484212	0.389	0.283	3.02601e-15	0	TULP4
CMTM6	5.46574e-20	0.44421	0.434	0.326	3.04644e-15	0	CMTM6
ITK	5.79562e-20	0.29171	0.681	0.58	3.23031e-15	0	ITK
MINOS1	8.01623e-20	0.487787	0.363	0.258	4.46801e-15	0	MINOS1
FAM115C	8.32898e-20	0.59039	0.298	0.205	4.64232e-15	0	FAM115C
CREB3L2	8.92055e-20	0.593502	0.313	0.22	4.97204e-15	0	CREB3L2
SQSTM1	1.0844e-19	0.343037	0.569	0.459	6.04414e-15	0	SQSTM1
TACC3	1.75478e-19	0.590471	0.277	0.185	9.7806e-15	0	TACC3
PGAM1	2.34398e-19	0.301785	0.608	0.502	1.30646e-14	0	PGAM1
EED	3.26148e-19	0.571726	0.298	0.208	1.81785e-14	0	EED
AC016831.7	3.45719e-19	0.485143	0.397	0.297	1.92693e-14	0	AC016831.7
HIVEP3	4.25919e-19	0.57932	0.314	0.222	2.37394e-14	0	HIVEP3
PPA1	4.31035e-19	0.501799	0.357	0.261	2.40246e-14	0	PPA1
ANP32B	5.52537e-19	0.377943	0.499	0.389	3.07967e-14	0	ANP32B
FTH1P10	6.86317e-19	0.41022	0.457	0.352	3.82533e-14	0	FTH1P10
TYMP	8.05266e-19	0.611246	0.284	0.196	4.48831e-14	0	TYMP
AD000671.6	8.41011e-19	0.546541	0.298	0.205	4.68754e-14	0	AD000671.6
LGALS9	8.52662e-19	0.592184	0.28	0.192	4.75248e-14	0	LGALS9
ITPKB	9.17329e-19	0.499341	0.358	0.26	5.11292e-14	0	ITPKB
DUSP10	9.99411e-19	0.431449	0.44	0.338	5.57042e-14	0	DUSP10
FTH1P7	1.40589e-18	0.414236	0.435	0.329	7.83603e-14	0	FTH1P7
STIP1	1.48438e-18	0.411277	0.458	0.344	8.27347e-14	0	STIP1
SUPT5H	1.62705e-18	0.377768	0.504	0.39	9.06871e-14	0	SUPT5H
ADAM10	2.09112e-18	0.471143	0.386	0.287	1.16553e-13	0	ADAM10
WDR74	2.24875e-18	0.546433	0.326	0.235	1.25339e-13	0	WDR74
MTHFD2	2.44381e-18	0.440139	0.41	0.315	1.36211e-13	0	MTHFD2
MICAL1	2.82132e-18	0.445071	0.391	0.287	1.57252e-13	0	MICAL1
PTPN1	2.90422e-18	0.431991	0.407	0.303	1.61873e-13	0	PTPN1
RPS27L	2.93157e-18	0.521697	0.32	0.225	1.63397e-13	0	RPS27L
PRKAR1A	3.22992e-18	0.323778	0.584	0.473	1.80026e-13	0	PRKAR1A
FKBP1A	3.55586e-18	0.311655	0.627	0.512	1.98193e-13	0	FKBP1A
ADD3	4.23017e-18	0.448081	0.386	0.284	2.35777e-13	0	ADD3
HSP90AB2P	8.70878e-18	0.534181	0.344	0.252	4.85401e-13	0	HSP90AB2P
GABARAP	8.83541e-18	0.284348	0.697	0.574	4.92459e-13	0	GABARAP
USP48	9.88288e-18	0.489653	0.349	0.253	5.50842e-13	0	USP48
PRDX3	1.08298e-17	0.461131	0.363	0.265	6.03622e-13	0	PRDX3
SDF4	1.41503e-17	0.51855	0.284	0.193	7.88693e-13	0	SDF4
TNFAIP8	1.6668e-17	0.473601	0.385	0.293	9.29023e-13	0	TNFAIP8
VDAC1	1.82866e-17	0.431306	0.417	0.318	1.01924e-12	0	VDAC1
PARP1	2.34375e-17	0.441454	0.406	0.306	1.30634e-12	0	PARP1
MRFAP1	2.65445e-17	0.362778	0.495	0.39	1.47951e-12	0	MRFAP1
CDKN1A	3.02306e-17	0.525598	0.31	0.222	1.68496e-12	0	CDKN1A
DNAJA2	3.35431e-17	0.442983	0.394	0.295	1.86959e-12	0	DNAJA2
BCL10	4.3327e-17	0.519044	0.312	0.224	2.41492e-12	0	BCL10
RANBP1	4.8071e-17	0.502999	0.326	0.232	2.67933e-12	0	RANBP1
PHLDA1	5.13608e-17	0.346574	0.509	0.396	2.86269e-12	0	PHLDA1
PSIP1	5.97175e-17	0.404716	0.421	0.32	3.32847e-12	0	PSIP1
GOLGA8A	6.62536e-17	0.43299	0.402	0.305	3.69277e-12	0	GOLGA8A
NCOA3	8.33294e-17	0.415896	0.427	0.329	4.64453e-12	0	NCOA3
CCDC117	8.63526e-17	0.5856	0.266	0.184	4.81303e-12	0	CCDC117
BNIP3L	9.31731e-17	0.561352	0.272	0.19	5.19319e-12	0	BNIP3L
RP11-1033A18.1	1.08708e-16	0.38519	0.477	0.378	6.05904e-12	0	RP11-1033A18.1
HDAC7	1.18796e-16	0.503868	0.292	0.204	6.62131e-12	0	HDAC7
LAPTM4A	1.35443e-16	0.510932	0.306	0.219	7.54919e-12	0	LAPTM4A
PTTG1	1.76587e-16	0.538024	0.268	0.186	9.84245e-12	0	PTTG1
GRB2	2.77253e-16	0.304001	0.598	0.503	1.54532e-11	0	GRB2
GAPDHP1	2.80722e-16	0.289206	0.612	0.517	1.56466e-11	0	GAPDHP1
CREM	2.80928e-16	0.305115	0.602	0.501	1.56581e-11	0	CREM
YWHAE	2.8488e-16	0.282548	0.65	0.539	1.58783e-11	0	YWHAE
GBP2	3.0937e-16	0.280524	0.606	0.522	1.72434e-11	0	GBP2
KIAA0922	3.3526e-16	0.514381	0.319	0.234	1.86864e-11	0	KIAA0922
TCP1	3.58936e-16	0.351255	0.475	0.371	2.0006e-11	0	TCP1
CTB-119C2.1	4.03605e-16	0.516984	0.278	0.194	2.24957e-11	0	CTB-119C2.1
SEC11A	4.23712e-16	0.415599	0.399	0.3	2.36165e-11	0	SEC11A
HINT1	4.50464e-16	0.266692	0.637	0.532	2.51075e-11	0	HINT1
PSMC2	4.81413e-16	0.547376	0.27	0.186	2.68325e-11	0	PSMC2
HMGN1	5.6456e-16	0.255697	0.675	0.572	3.14669e-11	0	HMGN1
CCT3	8.05117e-16	0.366278	0.456	0.354	4.48748e-11	0	CCT3
VOPP1	8.88386e-16	0.42135	0.371	0.275	4.9516e-11	0	VOPP1
TPI1P1	1.10426e-15	0.356142	0.465	0.365	6.15483e-11	0	TPI1P1
SNAP23	1.15683e-15	0.467722	0.333	0.245	6.4478e-11	0	SNAP23
MAT2B	1.37074e-15	0.283062	0.607	0.513	7.64008e-11	0	MAT2B
ANAPC16	2.40718e-15	0.315412	0.577	0.469	1.34169e-10	0	ANAPC16
CERS5	2.43993e-15	0.425652	0.375	0.281	1.35995e-10	0	CERS5
ZNF706	2.45753e-15	0.380206	0.442	0.341	1.36976e-10	0	ZNF706
SMC5	3.65218e-15	0.446373	0.33	0.241	2.03562e-10	0	SMC5
SFXN1	4.41039e-15	0.344929	0.477	0.381	2.45822e-10	0	SFXN1
IL4R	4.5203e-15	0.479446	0.292	0.209	2.51948e-10	0	IL4R
LBH	4.53824e-15	0.260879	0.656	0.548	2.52948e-10	0	LBH
AC104698.1	4.55713e-15	0.305317	0.581	0.485	2.54001e-10	0	AC104698.1
CLIP1	4.68864e-15	0.483035	0.298	0.214	2.61331e-10	0	CLIP1
ADSL	5.61724e-15	0.505422	0.273	0.193	3.13088e-10	0	ADSL
ELOVL5	5.95131e-15	0.323076	0.534	0.435	3.31708e-10	0	ELOVL5
HSPA8P1	6.21837e-15	0.353453	0.511	0.421	3.46593e-10	0	HSPA8P1
CDK6	6.21917e-15	0.436874	0.366	0.279	3.46638e-10	0	CDK6
HELLS	6.89653e-15	0.494627	0.3	0.22	3.84392e-10	0	HELLS
CLNS1A	8.87187e-15	0.416644	0.368	0.276	4.94491e-10	0	CLNS1A
WHSC1L1	9.97812e-15	0.341377	0.499	0.403	5.56151e-10	0	WHSC1L1
PSEN1	1.03595e-14	0.456058	0.315	0.229	5.7741e-10	0	PSEN1
NEDD9	1.07796e-14	0.363182	0.452	0.354	6.00821e-10	0	NEDD9
RHOG	1.58588e-14	0.415675	0.381	0.292	8.83921e-10	0	RHOG
SFT2D1	1.64837e-14	0.46269	0.319	0.238	9.1875e-10	0	SFT2D1
CASP1	1.69824e-14	0.460409	0.299	0.215	9.46548e-10	0	CASP1
SLC5A3	1.8553e-14	0.467733	0.255	0.176	1.03409e-09	0	SLC5A3
KIAA0247	2.05027e-14	0.323209	0.52	0.42	1.14276e-09	0	KIAA0247
PTEN	2.08682e-14	0.32265	0.533	0.435	1.16313e-09	0	PTEN
HNRNPH3	2.10786e-14	0.33138	0.515	0.421	1.17486e-09	0	HNRNPH3
ABCC1	2.31663e-14	0.466925	0.325	0.243	1.29122e-09	0	ABCC1
RCAN3	2.50577e-14	0.474904	0.303	0.222	1.39664e-09	0	RCAN3
PFKFB3	2.96976e-14	0.375031	0.438	0.346	1.65525e-09	0	PFKFB3
GAPDHP65	3.10723e-14	0.311751	0.522	0.434	1.73188e-09	0	GAPDHP65
SAR1B	3.43598e-14	0.451855	0.372	0.29	1.91511e-09	0	SAR1B
IKBKE	3.49399e-14	0.484772	0.283	0.203	1.94744e-09	0	IKBKE
CAPZA2	3.75578e-14	0.394562	0.403	0.311	2.09336e-09	0	CAPZA2
GPBP1	3.84085e-14	0.276586	0.607	0.508	2.14078e-09	0	GPBP1
CD58	4.3831e-14	0.421503	0.344	0.259	2.44301e-09	0	CD58
UBR5	4.63765e-14	0.495926	0.261	0.185	2.58489e-09	0	UBR5
NF2	4.6793e-14	0.434774	0.333	0.247	2.6081e-09	0	NF2
ENTPD4	4.89308e-14	0.514045	0.305	0.228	2.72726e-09	0	ENTPD4
LINC00657	5.55654e-14	0.335481	0.362	0.272	3.09705e-09	0	LINC00657
LAT	5.63688e-14	0.279401	0.585	0.486	3.14183e-09	0	LAT
CHORDC1	5.92179e-14	0.378075	0.428	0.344	3.30063e-09	0	CHORDC1
TM9SF2	6.63036e-14	0.361255	0.446	0.356	3.69556e-09	0	TM9SF2
HBS1L	6.84552e-14	0.421499	0.386	0.305	3.81549e-09	0	HBS1L
AHI1	7.17004e-14	0.442415	0.33	0.251	3.99637e-09	0	AHI1
PRNP	7.43316e-14	0.403933	0.387	0.291	4.14302e-09	0	PRNP
RAP1A	9.61167e-14	0.45865	0.285	0.205	5.35726e-09	0	RAP1A
NPC1	1.15383e-13	0.386441	0.4	0.314	6.43108e-09	0	NPC1
ATP6V1G1	1.39494e-13	0.318808	0.506	0.403	7.77496e-09	0	ATP6V1G1
VCP	1.44839e-13	0.310305	0.541	0.445	8.07286e-09	0	VCP
PSMD1	1.46064e-13	0.484834	0.271	0.195	8.14118e-09	0	PSMD1
SATB1	1.55612e-13	0.431688	0.35	0.269	8.67334e-09	0	SATB1
RNASET2	1.89736e-13	0.411085	0.323	0.239	1.05753e-08	0	RNASET2
CHMP2A	2.16996e-13	0.424234	0.332	0.251	1.20947e-08	0	CHMP2A
EIF3J	2.23357e-13	0.484852	0.292	0.217	1.24492e-08	0	EIF3J
ARHGEF6	2.24818e-13	0.372167	0.396	0.31	1.25307e-08	0	ARHGEF6
TMPO	2.25862e-13	0.389444	0.368	0.282	1.25889e-08	0	TMPO
SOCS3	2.4228e-13	0.521701	0.274	0.201	1.3504e-08	0	SOCS3
GALM	2.74273e-13	0.345312	0.46	0.373	1.52872e-08	0	GALM
PER1	2.82962e-13	0.284861	0.546	0.448	1.57715e-08	0	PER1
SOD2	3.65816e-13	0.577037	0.404	0.332	2.03895e-08	0	SOD2
CDV3	3.88978e-13	0.344421	0.448	0.357	2.16805e-08	0	CDV3
ARNTL	3.92958e-13	0.452756	0.274	0.198	2.19023e-08	0	ARNTL
RP11-290L1.3	4.03704e-13	0.385387	0.37	0.285	2.25013e-08	0	RP11-290L1.3
C1orf43	4.4028e-13	0.39112	0.38	0.291	2.45399e-08	0	C1orf43
SIRPG	5.79049e-13	0.313629	0.503	0.406	3.22745e-08	0	SIRPG
CLTA	5.91141e-13	0.418622	0.335	0.254	3.29484e-08	0	CLTA
COX5A	6.12933e-13	0.343044	0.421	0.333	3.41631e-08	0	COX5A
HIF1A	6.28536e-13	0.290441	0.528	0.443	3.50327e-08	0	HIF1A
SUMO1	9.18007e-13	0.301691	0.511	0.42	5.1167e-08	0	SUMO1
EIF3E	9.37038e-13	0.250857	0.621	0.523	5.22277e-08	0	EIF3E
SEC14L1	9.58584e-13	0.447079	0.302	0.225	5.34286e-08	0	SEC14L1
TNFRSF14	9.77898e-13	0.298838	0.516	0.427	5.45051e-08	0	TNFRSF14
HSPA4	1.31571e-12	0.380922	0.377	0.295	7.33339e-08	0	HSPA4
UGCG	1.32238e-12	0.486578	0.267	0.196	7.37056e-08	0	UGCG
CXCL13	1.3252e-12	0.485108	0.28	0.222	7.38627e-08	0	CXCL13
RP11-159J3.1	1.45348e-12	0.511738	0.267	0.199	8.10123e-08	0	RP11-159J3.1
FLCN	1.58791e-12	0.40515	0.36	0.281	8.85054e-08	0	FLCN
ASCC1	1.78938e-12	0.467206	0.294	0.221	9.97347e-08	0	ASCC1
TXLNA	1.79146e-12	0.35716	0.403	0.321	9.98508e-08	0	TXLNA
BTF3L4	2.61478e-12	0.467298	0.268	0.197	1.4574e-07	0	BTF3L4
SYT11	2.69569e-12	0.449748	0.311	0.235	1.50249e-07	0	SYT11
USP15	2.73401e-12	0.306285	0.514	0.431	1.52386e-07	0	USP15
MORF4L1P1	2.76069e-12	0.396752	0.336	0.259	1.53872e-07	0	MORF4L1P1
NFATC1	2.83791e-12	0.434101	0.309	0.233	1.58176e-07	0	NFATC1
PDCL3	2.95963e-12	0.453818	0.284	0.211	1.64961e-07	0	PDCL3
BEST1	3.02449e-12	0.255362	0.338	0.255	1.68576e-07	0	BEST1
RAPGEF6	3.13657e-12	0.299616	0.47	0.382	1.74823e-07	0	RAPGEF6
TET2	3.14839e-12	0.437725	0.285	0.211	1.75482e-07	0	TET2
CBX3	3.20058e-12	0.274944	0.57	0.479	1.78391e-07	0	CBX3
WSB1	3.37972e-12	0.250138	0.606	0.509	1.88376e-07	0	WSB1
AZIN1	3.51265e-12	0.406639	0.339	0.263	1.95785e-07	0	AZIN1
GTF3C6	4.31901e-12	0.458354	0.267	0.194	2.40729e-07	0	GTF3C6
SQRDL	4.73304e-12	0.417819	0.317	0.241	2.63805e-07	0	SQRDL
MYO7A	4.97575e-12	0.440063	0.259	0.188	2.77333e-07	0	MYO7A
KAT6B	5.74536e-12	0.476234	0.284	0.214	3.20229e-07	0	KAT6B
SNX5	6.09926e-12	0.336161	0.414	0.334	3.39955e-07	0	SNX5
FXR1	6.24396e-12	0.405213	0.32	0.245	3.48019e-07	0	FXR1
CCT4	6.91217e-12	0.333777	0.424	0.346	3.85264e-07	0	CCT4
EDEM1	6.95325e-12	0.327922	0.437	0.352	3.87553e-07	0	EDEM1
ZFAND5	7.40079e-12	0.322487	0.452	0.363	4.12498e-07	0	ZFAND5
ZEB1	7.53127e-12	0.477454	0.251	0.184	4.19771e-07	0	ZEB1
SELT	7.58322e-12	0.304061	0.498	0.411	4.22666e-07	0	SELT
NUTF2	8.11619e-12	0.398248	0.338	0.26	4.52372e-07	0	NUTF2
SEPW1	8.74245e-12	0.317292	0.458	0.37	4.87278e-07	0	SEPW1
C17orf49	8.99733e-12	0.336087	0.411	0.328	5.01484e-07	0	C17orf49
MED23	9.42332e-12	0.413634	0.311	0.235	5.25227e-07	0	MED23
NDUFA4	1.0351e-11	0.279245	0.509	0.423	5.76931e-07	0	NDUFA4
SUGT1	1.0602e-11	0.466904	0.281	0.21	5.90925e-07	0	SUGT1
DYNLRB1	1.07607e-11	0.379419	0.355	0.273	5.99768e-07	0	DYNLRB1
MKL1	1.19948e-11	0.367974	0.355	0.276	6.68557e-07	0	MKL1
XRCC6P2	1.2138e-11	0.355089	0.368	0.287	6.76537e-07	0	XRCC6P2
AC013394.2	1.3558e-11	0.273988	0.538	0.453	7.5568e-07	0	AC013394.2
FAM129A	1.35895e-11	0.372531	0.367	0.291	7.57439e-07	0	FAM129A
FAM53B	1.40961e-11	0.352709	0.4	0.321	7.85675e-07	0	FAM53B
HADHB	1.47546e-11	0.348345	0.387	0.303	8.22376e-07	0	HADHB
SLC6A6	1.80302e-11	0.40065	0.288	0.214	1.00495e-06	0	SLC6A6
ARID5A	1.82737e-11	0.299054	0.458	0.376	1.01852e-06	0	ARID5A
RSRC1	1.88549e-11	0.391326	0.302	0.228	1.05092e-06	0	RSRC1
RAB9A	2.04192e-11	0.458144	0.252	0.184	1.13811e-06	0	RAB9A
C12orf57	2.40939e-11	0.330812	0.402	0.317	1.34292e-06	0	C12orf57
FAM107B	2.44811e-11	0.33023	0.414	0.33	1.3645e-06	0	FAM107B
FTH1P2	2.54161e-11	0.411944	0.292	0.223	1.41661e-06	0	FTH1P2
UBQLN1	2.68061e-11	0.421657	0.296	0.224	1.49409e-06	0	UBQLN1
ATP9B	3.0962e-11	0.40986	0.259	0.19	1.72573e-06	0	ATP9B
EHMT1	3.15967e-11	0.382743	0.319	0.245	1.76111e-06	0	EHMT1
TRIM59	3.17041e-11	0.351976	0.38	0.307	1.76709e-06	0	TRIM59
PCED1B	3.2167e-11	0.314755	0.443	0.362	1.79289e-06	0	PCED1B
MAN2B1	3.41738e-11	0.430661	0.279	0.21	1.90474e-06	0	MAN2B1
TCF12	3.57317e-11	0.417604	0.292	0.222	1.99158e-06	0	TCF12
TRIM14	3.70736e-11	0.374957	0.324	0.25	2.06637e-06	0	TRIM14
ECH1	3.91361e-11	0.289778	0.495	0.403	2.18133e-06	0	ECH1
C10orf54	3.94473e-11	0.355545	0.377	0.301	2.19867e-06	0	C10orf54
CCNG1	4.02591e-11	0.434962	0.281	0.214	2.24392e-06	0	CCNG1
NOP10	4.4629e-11	0.392536	0.313	0.237	2.48749e-06	0	NOP10
ACTN1	4.57664e-11	0.861175	0.28	0.218	2.55088e-06	0	ACTN1
RAB10	4.75055e-11	0.354902	0.371	0.295	2.64781e-06	0	RAB10
TRAPPC4	4.78561e-11	0.42232	0.267	0.197	2.66735e-06	0	TRAPPC4
PPP1R7	5.03929e-11	0.420376	0.273	0.202	2.80875e-06	0	PPP1R7
MVP	5.68299e-11	0.292361	0.486	0.402	3.16753e-06	0	MVP
PSMD13	5.80911e-11	0.3223	0.415	0.329	3.23782e-06	0	PSMD13
SPPL2A	6.58122e-11	0.461747	0.254	0.189	3.66818e-06	0	SPPL2A
MLXIP	6.97352e-11	0.431422	0.267	0.2	3.88683e-06	0	MLXIP
NFE2L2	7.0742e-11	0.327395	0.405	0.32	3.94294e-06	0	NFE2L2
NBR1	7.23503e-11	0.392442	0.33	0.26	4.03259e-06	0	NBR1
USP22	7.58001e-11	0.309865	0.405	0.323	4.22487e-06	0	USP22
EIF3L	7.60487e-11	0.253165	0.562	0.473	4.23873e-06	0	EIF3L
PIM3	8.11164e-11	0.50577	0.253	0.189	4.52119e-06	0	PIM3
AK2	8.33556e-11	0.3628	0.334	0.258	4.64599e-06	0	AK2
NUMA1	9.23295e-11	0.319848	0.403	0.323	5.14617e-06	0	NUMA1
PRPF39	9.75589e-11	0.280764	0.435	0.35	5.43764e-06	0	PRPF39
VEZT	9.89022e-11	0.426475	0.254	0.188	5.51251e-06	0	VEZT
ATP6V0E1	1.08507e-10	0.287402	0.514	0.425	6.04786e-06	0	ATP6V0E1
SNX20	1.1519e-10	0.405039	0.295	0.225	6.42035e-06	0	SNX20
ABI1	1.16551e-10	0.267273	0.502	0.417	6.49621e-06	0	ABI1
DEDD2	1.20108e-10	0.390229	0.36	0.289	6.69448e-06	0	DEDD2
TGIF1	1.38147e-10	0.38789	0.304	0.235	7.69992e-06	0	TGIF1
ERH	1.42237e-10	0.383463	0.323	0.252	7.92788e-06	0	ERH
TXN	1.46196e-10	0.345737	0.354	0.283	8.14851e-06	0	TXN
SAE1	1.92489e-10	0.407077	0.282	0.215	1.07288e-05	0	SAE1
UBE2D2	2.09906e-10	0.258413	0.499	0.417	1.16996e-05	0	UBE2D2
SLC44A2	2.27406e-10	0.304893	0.43	0.351	1.26749e-05	0	SLC44A2
XXbac-BPG248L24.12	2.31552e-10	0.320259	0.364	0.287	1.2906e-05	0	XXbac-BPG248L24.12
NOL7	2.53898e-10	0.39899	0.293	0.226	1.41515e-05	0	NOL7
YWHAQ	2.58918e-10	0.261091	0.503	0.441	1.44313e-05	0	YWHAQ
NDUFA13	2.94701e-10	0.263912	0.537	0.445	1.64257e-05	0	NDUFA13
FKBP1C	3.10452e-10	0.334308	0.336	0.263	1.73037e-05	0	FKBP1C
RGCC	3.44927e-10	0.367003	0.325	0.254	1.92252e-05	0	RGCC
UBA1	4.32171e-10	0.258893	0.547	0.461	2.40879e-05	0	UBA1
ILF2	4.59943e-10	0.303893	0.402	0.323	2.56359e-05	0	ILF2
ZCCHC6	4.84992e-10	0.351197	0.353	0.282	2.7032e-05	0	ZCCHC6
CDC14A	5.00371e-10	0.353886	0.296	0.225	2.78892e-05	0	CDC14A
GPR183	5.67652e-10	0.382376	0.304	0.231	3.16392e-05	0	GPR183
NPTN	6.04425e-10	0.41291	0.259	0.197	3.36888e-05	0	NPTN
EVI2A	7.07537e-10	0.291842	0.401	0.323	3.9436e-05	0	EVI2A
NAP1L1P1	7.15023e-10	0.322447	0.363	0.287	3.98532e-05	0	NAP1L1P1
SAMHD1	7.3435e-10	0.32254	0.383	0.308	4.09304e-05	0	SAMHD1
PPP1CC	7.55189e-10	0.393353	0.294	0.227	4.2092e-05	0	PPP1CC
WBP2	7.60017e-10	0.308959	0.416	0.338	4.23611e-05	0	WBP2
AP2M1	8.14313e-10	0.291926	0.438	0.352	4.53874e-05	0	AP2M1
FAM118A	8.60654e-10	0.382124	0.276	0.211	4.79702e-05	0	FAM118A
UBE2K	9.26906e-10	0.409432	0.307	0.244	5.1663e-05	0	UBE2K
MEAF6	1.04384e-09	0.347771	0.344	0.269	5.81808e-05	0	MEAF6
ATG13	1.0657e-09	0.402558	0.269	0.206	5.93991e-05	0	ATG13
RCSD1	1.07409e-09	0.358256	0.352	0.285	5.98668e-05	0	RCSD1
GBF1	1.09283e-09	0.354083	0.366	0.3	6.09111e-05	0	GBF1
KIF5B	1.19934e-09	0.275649	0.463	0.383	6.68476e-05	0	KIF5B
NSF	1.28055e-09	0.363538	0.28	0.213	7.13743e-05	0	NSF
NCOA4	1.33022e-09	0.340486	0.336	0.264	7.41423e-05	0	NCOA4
CUTA	1.39882e-09	0.271697	0.464	0.381	7.79659e-05	0	CUTA
UQCRC2	1.44231e-09	0.315864	0.389	0.315	8.039e-05	0	UQCRC2
TRIB2	1.60121e-09	0.420526	0.258	0.198	8.92469e-05	0	TRIB2
HBP1	1.67989e-09	0.370756	0.336	0.272	9.36318e-05	0	HBP1
ZNF638	1.70759e-09	0.281035	0.435	0.357	9.51761e-05	0	ZNF638
RAB11A	1.88687e-09	0.381687	0.28	0.218	0.000105168	0	RAB11A
ZNF267	1.9395e-09	0.38354	0.273	0.211	0.000108102	0	ZNF267
NUDT4	2.1889e-09	0.33752	0.309	0.242	0.000122003	0	NUDT4
RBM17	2.22269e-09	0.30115	0.4	0.329	0.000123886	0	RBM17
ATP2B1	2.35655e-09	0.40691	0.277	0.215	0.000131347	0	ATP2B1
WDR83OS	2.35765e-09	0.30933	0.392	0.313	0.000131408	0	WDR83OS
HSPA8P9	2.49576e-09	0.385674	0.303	0.237	0.000139106	0	HSPA8P9
MORF4L2	2.52728e-09	0.290017	0.442	0.375	0.000140863	0	MORF4L2
BRK1	2.74105e-09	0.271738	0.495	0.411	0.000152778	0	BRK1
TPR	2.81812e-09	0.266784	0.476	0.398	0.000157074	0	TPR
CYB5B	2.95179e-09	0.347705	0.291	0.226	0.000164524	0	CYB5B
SMC4	3.28119e-09	0.331442	0.336	0.268	0.000182883	0	SMC4
RFFL	3.42868e-09	0.340089	0.316	0.249	0.000191104	0	RFFL
IL21R	3.68794e-09	0.338254	0.36	0.297	0.000205554	0	IL21R
POLR3E	3.98948e-09	0.306753	0.415	0.348	0.000222362	0	POLR3E
PHPT1	4.58791e-09	0.394688	0.251	0.189	0.000255716	0	PHPT1
TMEM256-PLSCR3	4.77947e-09	0.341538	0.288	0.223	0.000266393	0	TMEM256-PLSCR3
GARS	4.98142e-09	0.383957	0.283	0.221	0.000277649	0	GARS
ODF2L	5.009e-09	0.35265	0.302	0.239	0.000279186	0	ODF2L
TAF9	6.4311e-09	0.357715	0.28	0.216	0.00035845	0	TAF9
REL	6.80263e-09	0.273264	0.49	0.427	0.000379158	0	REL
PSMF1	7.144e-09	0.267652	0.456	0.374	0.000398185	0	PSMF1
MORC3	7.80442e-09	0.400512	0.25	0.192	0.000434995	0	MORC3
UBE2N	7.88844e-09	0.273331	0.415	0.344	0.000439678	0	UBE2N
OIP5-AS1	8.05386e-09	0.37187	0.281	0.222	0.000448898	0	OIP5-AS1
NUDT5	8.81715e-09	0.363356	0.292	0.229	0.000491442	0	NUDT5
RANBP3	8.93971e-09	0.315881	0.339	0.272	0.000498272	0	RANBP3
NRBP1	9.53021e-09	0.27007	0.446	0.367	0.000531185	0	NRBP1
OXA1L	9.86207e-09	0.330193	0.352	0.284	0.000549682	0	OXA1L
ITPR1	1.02674e-08	0.357722	0.304	0.243	0.000572271	0	ITPR1
SNRPG	1.0822e-08	0.317598	0.349	0.282	0.000603188	0	SNRPG
CAB39	1.09054e-08	0.388167	0.25	0.193	0.000607836	0	CAB39
COX14	1.09257e-08	0.362119	0.255	0.193	0.000608966	0	COX14
RRP7A	1.11855e-08	0.339261	0.305	0.24	0.000623445	0	RRP7A
FDFT1	1.20085e-08	0.334396	0.334	0.267	0.000669317	0	FDFT1
ATP5G3	1.20689e-08	0.276896	0.453	0.38	0.000672684	0	ATP5G3
RP11-746M1.1	1.213e-08	0.36367	0.284	0.221	0.000676088	0	RP11-746M1.1
JARID2	1.2149e-08	0.320572	0.338	0.273	0.000677151	0	JARID2
RTN3	1.22714e-08	0.399071	0.254	0.197	0.000683973	0	RTN3
C11orf31	1.22798e-08	0.322732	0.366	0.288	0.000684439	0	C11orf31
CAST	1.27427e-08	0.261554	0.476	0.401	0.000710241	0	CAST
H2AFY	1.31937e-08	0.31674	0.35	0.285	0.000735378	0	H2AFY
CCT8	1.32255e-08	0.279003	0.42	0.348	0.000737152	0	CCT8
RP11-33B1.1	1.43325e-08	0.359075	0.284	0.224	0.00079885	0	RP11-33B1.1
TRRAP	1.43834e-08	0.380405	0.279	0.219	0.000801688	0	TRRAP
SDHB	1.44743e-08	0.372533	0.275	0.212	0.000806752	0	SDHB
PSMB6	1.55956e-08	0.285137	0.44	0.362	0.000869251	0	PSMB6
TCEB1	1.66713e-08	0.36385	0.285	0.222	0.000929208	0	TCEB1
NUP50	1.72549e-08	0.281478	0.423	0.356	0.000961734	0	NUP50
DARS	1.86307e-08	0.282264	0.395	0.325	0.00103842	0	DARS
MDM2	1.99299e-08	0.270892	0.397	0.329	0.00111083	0	MDM2
TYK2	2.0846e-08	0.342804	0.317	0.255	0.00116189	0	TYK2
PTPRJ	2.13854e-08	0.295659	0.353	0.286	0.00119196	0	PTPRJ
LGALS3	2.28902e-08	0.400668	0.251	0.195	0.00127583	0	LGALS3
PSMC5	2.39641e-08	0.269663	0.475	0.395	0.00133569	0	PSMC5
TNRC6A	2.40403e-08	0.311612	0.336	0.273	0.00133993	0	TNRC6A
MDH1	2.44632e-08	0.296809	0.384	0.31	0.00136351	0	MDH1
FRMD8	2.47708e-08	0.318332	0.253	0.192	0.00138065	0	FRMD8
PPM1M	2.70253e-08	0.315956	0.32	0.256	0.00150631	0	PPM1M
AC011933.1	2.7439e-08	0.253117	0.45	0.38	0.00152937	0	AC011933.1
C5orf45	2.79742e-08	0.258047	0.475	0.408	0.0015592	0	C5orf45
TRIP12	2.80725e-08	0.292328	0.348	0.281	0.00156468	0	TRIP12
SEC31A	2.82593e-08	0.282822	0.354	0.284	0.00157509	0	SEC31A
DAD1	2.83498e-08	0.275536	0.423	0.348	0.00158013	0	DAD1
FAM204A	2.83829e-08	0.374059	0.257	0.2	0.00158198	0	FAM204A
DGUOK	2.8974e-08	0.322472	0.32	0.255	0.00161492	0	DGUOK
SIPA1L1	2.94826e-08	0.380342	0.281	0.225	0.00164327	0	SIPA1L1
ITGB2-AS1	2.96429e-08	0.280792	0.351	0.28	0.00165221	0	ITGB2-AS1
TOMM20	3.0227e-08	0.272765	0.42	0.345	0.00168477	0	TOMM20
PFKP	3.20649e-08	0.288312	0.365	0.296	0.0017872	0	PFKP
TRIM13	3.26709e-08	0.346298	0.289	0.229	0.00182098	0	TRIM13
DCAF8	3.27541e-08	0.265788	0.416	0.343	0.00182561	0	DCAF8
DCAF6	3.32479e-08	0.309148	0.268	0.207	0.00185314	0	DCAF6
TMEM258	3.3598e-08	0.318295	0.33	0.263	0.00187265	0	TMEM258
SNX6	3.53513e-08	0.286047	0.395	0.33	0.00197038	0	SNX6
DYNC1I2	3.61068e-08	0.340985	0.275	0.216	0.00201249	0	DYNC1I2
SH3BGRL	4.05942e-08	0.26727	0.452	0.383	0.0022626	0	SH3BGRL
RRN3P1	4.17233e-08	0.294899	0.274	0.213	0.00232553	0	RRN3P1
CS	4.44052e-08	0.251139	0.461	0.387	0.00247501	0	CS
IRF2BP2	5.19721e-08	0.342388	0.297	0.239	0.00289677	0	IRF2BP2
MRPS34	5.72109e-08	0.333078	0.296	0.231	0.00318876	0	MRPS34
MAP2K3	5.72162e-08	0.293002	0.374	0.31	0.00318906	0	MAP2K3
RIC8A	6.03878e-08	0.336383	0.271	0.214	0.00336583	0	RIC8A
CNP	6.18134e-08	0.348691	0.273	0.214	0.00344529	0	CNP
SYF2	6.24603e-08	0.286053	0.364	0.296	0.00348135	0	SYF2
NDUFB6	6.47701e-08	0.337433	0.286	0.228	0.00361009	0	NDUFB6
PTDSS1	7.08505e-08	0.348709	0.279	0.22	0.00394899	0	PTDSS1
NPM1P21	7.385e-08	0.250865	0.43	0.367	0.00411618	0	NPM1P21
SFT2D2	7.54182e-08	0.27965	0.442	0.381	0.00420358	0	SFT2D2
LRPAP1	7.57625e-08	0.302699	0.334	0.269	0.00422277	0	LRPAP1
RPL7L1	8.76215e-08	0.280356	0.273	0.212	0.00488376	0	RPL7L1
ZBTB38	8.78556e-08	0.331943	0.329	0.272	0.00489681	0	ZBTB38
GLRX3	8.78663e-08	0.367334	0.251	0.194	0.0048974	0	GLRX3
POLR2E	9.15461e-08	0.265668	0.407	0.337	0.0051025	0	POLR2E
SNRPD1	9.61312e-08	0.312344	0.305	0.239	0.00535806	0	SNRPD1
NUDCD3	1.04313e-07	0.356094	0.252	0.196	0.00581407	0	NUDCD3
SZRD1	1.05533e-07	0.301078	0.364	0.304	0.0058821	0	SZRD1
LMAN1	1.08464e-07	0.35066	0.256	0.199	0.00604544	0	LMAN1
DNAJA1P3	1.08882e-07	0.401666	0.253	0.199	0.00606878	0	DNAJA1P3
CLPP	1.10938e-07	0.360795	0.272	0.215	0.00618333	0	CLPP
RPA1	1.12064e-07	0.321572	0.304	0.243	0.00624609	0	RPA1
HECTD4	1.12204e-07	0.340793	0.258	0.202	0.0062539	0	HECTD4
RHOC	1.12445e-07	0.337271	0.287	0.23	0.00626733	0	RHOC
NAB1	1.13689e-07	0.302937	0.349	0.288	0.00633668	0	NAB1
ANAPC11	1.17182e-07	0.334755	0.299	0.237	0.0065314	0	ANAPC11
CLINT1	1.17714e-07	0.302669	0.31	0.249	0.006561	0	CLINT1
MTPAP	1.17759e-07	0.317346	0.275	0.216	0.00656353	0	MTPAP
SNX17	1.21975e-07	0.27899	0.386	0.314	0.00679852	0	SNX17
PEF1	1.24737e-07	0.374464	0.253	0.198	0.00695249	0	PEF1
HM13	1.25084e-07	0.257492	0.411	0.341	0.00697183	0	HM13
SLU7	1.30527e-07	0.266881	0.365	0.299	0.00727517	0	SLU7
NDUFC2	1.39752e-07	0.276269	0.372	0.3	0.00778937	0	NDUFC2
TMEM30A	1.39963e-07	0.305938	0.315	0.254	0.0078011	0	TMEM30A
C14orf166	1.63478e-07	0.270941	0.388	0.324	0.00911179	0	C14orf166
CMTM7	1.78505e-07	0.328486	0.284	0.227	0.00994935	0	CMTM7
TBCA	1.78618e-07	0.355778	0.264	0.21	0.00995562	0	TBCA
PIEZO1	1.7955e-07	0.357258	0.26	0.206	0.0100076	0	PIEZO1
NDUFA10	1.81816e-07	0.285503	0.346	0.286	0.0101339	0	NDUFA10
CCT6A	1.88303e-07	0.261775	0.402	0.337	0.0104954	0	CCT6A
ERO1L	1.9286e-07	0.2502	0.388	0.323	0.0107494	0	ERO1L
LAMP2	1.9758e-07	0.334149	0.295	0.239	0.0110125	0	LAMP2
ARHGAP1	1.97778e-07	0.266926	0.378	0.314	0.0110236	0	ARHGAP1
NDUFAF3	2.00437e-07	0.325823	0.274	0.217	0.0111718	0	NDUFAF3
NOTCH2NL	2.20451e-07	0.254044	0.377	0.311	0.0122873	0	NOTCH2NL
PSMD7	2.30899e-07	0.294491	0.331	0.269	0.0128696	0	PSMD7
COPB2	2.73849e-07	0.316599	0.271	0.216	0.0152635	0	COPB2
PSMD4	2.86411e-07	0.272489	0.362	0.3	0.0159637	0	PSMD4
UQCRFS1P1	2.87158e-07	0.29328	0.319	0.258	0.0160053	0	UQCRFS1P1
STIM1	2.91739e-07	0.270436	0.373	0.313	0.0162607	0	STIM1
PLEKHB2	3.00979e-07	0.297309	0.309	0.25	0.0167757	0	PLEKHB2
SBNO1	3.06729e-07	0.280838	0.404	0.344	0.0170962	0	SBNO1
STAT5B	3.35927e-07	0.308945	0.337	0.281	0.0187235	0	STAT5B
PPP1R2P3	3.36118e-07	0.282119	0.325	0.266	0.0187342	0	PPP1R2P3
CCM2	3.44152e-07	0.337819	0.27	0.217	0.019182	0	CCM2
ATP5H	3.49955e-07	0.305322	0.319	0.259	0.0195054	0	ATP5H
WDR6	3.55291e-07	0.334692	0.263	0.209	0.0198029	0	WDR6
SNRPC	3.76021e-07	0.343356	0.266	0.213	0.0209583	0	SNRPC
RP11-325F22.2	3.97482e-07	0.333436	0.265	0.211	0.0221545	0	RP11-325F22.2
CAMK2D	4.07897e-07	0.328382	0.251	0.198	0.022735	0	CAMK2D
ARID2	4.10207e-07	0.25089	0.403	0.342	0.0228637	0	ARID2
PITPNB	4.3971e-07	0.294697	0.303	0.245	0.0245081	0	PITPNB
LRRC8C	4.4377e-07	0.342482	0.286	0.233	0.0247344	0	LRRC8C
PRPF40B	4.91014e-07	0.295389	0.304	0.244	0.0273676	0	PRPF40B
SNURF	5.44214e-07	0.257578	0.384	0.322	0.0303329	0	SNURF
SECISBP2L	5.44753e-07	0.344181	0.26	0.21	0.0303629	0	SECISBP2L
RP1-241P17.4	5.71821e-07	0.252953	0.392	0.329	0.0318716	0	RP1-241P17.4
PYCR2	5.75737e-07	0.31323	0.267	0.213	0.0320898	0	PYCR2
MRPS21	5.96932e-07	0.302823	0.31	0.249	0.0332712	0	MRPS21
APBB1IP	6.08109e-07	0.267882	0.329	0.269	0.0338942	0	APBB1IP
COPS6	6.08652e-07	0.290964	0.348	0.282	0.0339244	0	COPS6
EIF3I	6.14652e-07	0.25522	0.367	0.301	0.0342588	0	EIF3I
DENR	7.16929e-07	0.29338	0.297	0.24	0.0399595	0	DENR
KIAA0430	7.78815e-07	0.314074	0.262	0.21	0.0434088	0	KIAA0430
SRPK1	7.98216e-07	0.332292	0.251	0.199	0.0444902	0	SRPK1
DCP2	8.07067e-07	0.258569	0.361	0.302	0.0449835	0	DCP2
WASH3P	8.81064e-07	0.282047	0.379	0.327	0.0491079	0	WASH3P
EZH2	8.86254e-07	0.258054	0.39	0.333	0.0493971	0	EZH2
CXCR4	9.26454e-210	0.320658	0.962	0.854	5.16378e-205	1	CXCR4
CD8A	9.52999e-137	0.784112	0.819	0.493	5.31173e-132	1	CD8A
CCL5	2.2337e-107	0.50663	0.991	0.728	1.245e-102	1	CCL5
ZFP36L2	2.98269e-106	0.45049	0.857	0.722	1.66246e-101	1	ZFP36L2
KLRK1	4.95886e-104	0.547367	0.808	0.576	2.76392e-99	1	KLRK1
TNFAIP3	3.59437e-98	0.280425	0.935	0.843	2.0034e-93	1	TNFAIP3
NR4A2	1.71433e-85	0.453464	0.81	0.652	9.55514e-81	1	NR4A2
TUBA4A	1.73421e-85	0.543177	0.67	0.51	9.66596e-81	1	TUBA4A
ZFP36	4.5294e-84	0.275218	0.945	0.839	2.52455e-79	1	ZFP36
DUSP2	9.5669e-83	0.403149	0.869	0.706	5.3323e-78	1	DUSP2
TSC22D3	7.50396e-82	0.274207	0.883	0.79	4.18248e-77	1	TSC22D3
CREM1	3.77229e-69	0.553864	0.664	0.491	2.10256e-64	1	CREM
RNF19A	4.41667e-65	0.351195	0.812	0.693	2.46172e-60	1	RNF19A
CD8B	1.41959e-60	0.660796	0.557	0.364	7.91236e-56	1	CD8B
TMEM2	7.0115e-59	0.465415	0.752	0.622	3.908e-54	1	TMEM2
GZMK	4.1595e-58	0.59056	0.598	0.409	2.31838e-53	1	GZMK
CST7	4.1801e-57	0.339591	0.814	0.662	2.32986e-52	1	CST7
YPEL5	1.06007e-55	0.425395	0.709	0.572	5.90849e-51	1	YPEL5
CCL4	5.98612e-53	0.533597	0.647	0.455	3.33648e-48	1	CCL4
ZNF331	2.91511e-50	0.40209	0.711	0.578	1.62479e-45	1	ZNF331
CCL4L1	4.76662e-50	0.576722	0.59	0.416	2.65677e-45	1	CCL4L1
CRTAM	1.41402e-48	0.785967	0.423	0.271	7.88132e-44	1	CRTAM
GABARAPL1	1.81329e-44	0.703156	0.43	0.296	1.01067e-39	1	GABARAPL1
BTG1	1.0012e-42	0.297682	0.754	0.659	5.58041e-38	1	BTG1
PFKFB31	2.52535e-42	0.636646	0.478	0.339	1.40756e-37	1	PFKFB3
NR4A3	6.2764e-42	0.838953	0.381	0.246	3.49827e-37	1	NR4A3
AOAH	1.00537e-41	0.591032	0.506	0.351	5.60365e-37	1	AOAH
ZEB2	3.37321e-38	0.65299	0.436	0.295	1.88013e-33	1	ZEB2
FOSL2	1.10987e-35	0.486143	0.633	0.495	6.18607e-31	1	FOSL2
PDE4B	1.21649e-35	0.478698	0.544	0.42	6.78036e-31	1	PDE4B
RASGEF1B	1.43512e-35	0.522729	0.544	0.413	7.9989e-31	1	RASGEF1B
DUSP41	8.48435e-35	0.376845	0.649	0.535	4.72892e-30	1	DUSP4
SYTL3	1.39118e-33	0.490273	0.56	0.416	7.75404e-29	1	SYTL3
SLC7A5	2.27448e-33	0.724771	0.39	0.275	1.26773e-28	1	SLC7A5
CCL4L2	4.40907e-33	0.553853	0.482	0.339	2.45749e-28	1	CCL4L2
JMJD6	5.26845e-33	0.605503	0.385	0.274	2.93647e-28	1	JMJD6
MKLN1-AS1	1.6447e-32	0.417726	0.608	0.489	9.16706e-28	1	MKLN1-AS1
PARP8	3.91235e-32	0.361776	0.69	0.588	2.18063e-27	1	PARP8
RANBP2	9.63265e-31	0.443373	0.661	0.556	5.36895e-26	1	RANBP2
TSPYL2	7.29156e-30	0.476294	0.504	0.403	4.0641e-25	1	TSPYL2
RGPD5	1.01463e-28	0.348878	0.661	0.574	5.65527e-24	1	RGPD5
FAM46C	2.05656e-28	0.343087	0.675	0.569	1.14626e-23	1	FAM46C
CNOT6L	8.06247e-28	0.391142	0.634	0.524	4.49378e-23	1	CNOT6L
KLRC4-KLRK1	1.2065e-26	0.520469	0.458	0.34	6.72465e-22	1	KLRC4-KLRK1
ELL2	1.90602e-26	0.762492	0.294	0.192	1.06236e-21	1	ELL2
FAM177A1	2.55679e-26	0.509631	0.437	0.346	1.42508e-21	1	FAM177A1
ATP1B3	1.08378e-25	0.392788	0.509	0.407	6.04069e-21	1	ATP1B3
PIK3R1	1.08501e-25	0.580591	0.395	0.289	6.04751e-21	1	PIK3R1
LEPROTL1	3.71787e-24	0.253506	0.633	0.56	2.07223e-19	1	LEPROTL1
DTHD1	1.18126e-23	0.633667	0.35	0.251	6.584e-19	1	DTHD1
TNFSF9	2.44352e-23	0.661376	0.322	0.222	1.36194e-18	1	TNFSF9
CTD-2313F11.1	9.37848e-23	0.566401	0.34	0.235	5.22728e-18	1	CTD-2313F11.1
USP36	5.639e-21	0.387837	0.548	0.458	3.14301e-16	1	USP36
RUNX3	5.60175e-19	0.353477	0.57	0.494	3.12225e-14	1	RUNX3
AIM1	6.06187e-19	0.533216	0.398	0.308	3.3787e-14	1	AIM1
SKIL	7.23423e-19	0.392375	0.519	0.433	4.03214e-14	1	SKIL
VPS37B	8.53937e-19	0.448843	0.459	0.364	4.75959e-14	1	VPS37B
PER11	2.71417e-18	0.371667	0.539	0.449	1.5128e-13	1	PER1
MYADM	1.09407e-17	0.31686	0.558	0.479	6.098e-13	1	MYADM
ANXA1	2.87307e-16	0.276856	0.559	0.482	1.60136e-11	1	ANXA1
KLRC4	4.13849e-16	0.507643	0.317	0.235	2.30667e-11	1	KLRC4
RALGAPA1	6.26554e-15	0.504805	0.299	0.219	3.49222e-10	1	RALGAPA1
CCNH	1.03022e-14	0.311339	0.458	0.4	5.74216e-10	1	CCNH
SLC38A2	1.46517e-14	0.287779	0.58	0.505	8.16639e-10	1	SLC38A2
CD8BP	1.97702e-14	0.51796	0.26	0.185	1.10193e-09	1	CD8BP
MTND4P12	2.44831e-14	0.368074	0.491	0.419	1.36461e-09	1	MTND4P12
PDE4D	3.27899e-14	0.309828	0.522	0.451	1.82761e-09	1	PDE4D
GGA2	8.72571e-13	0.372237	0.405	0.329	4.86345e-08	1	GGA2
DCTN6	1.35647e-12	0.485054	0.285	0.221	7.56053e-08	1	DCTN6
RP11-51J9.5	7.89046e-12	0.443742	0.289	0.219	4.39791e-07	1	RP11-51J9.5
HERPUD2	1.0042e-11	0.390888	0.388	0.322	5.59712e-07	1	HERPUD2
TC2N	1.72471e-11	0.318944	0.416	0.345	9.613e-07	1	TC2N
NKG7	5.5956e-11	0.357129	0.8	0.604	3.11882e-06	1	NKG7
APMAP	6.06817e-11	0.266457	0.456	0.392	3.38221e-06	1	APMAP
RGPD6	8.57388e-11	0.356821	0.457	0.389	4.77882e-06	1	RGPD6
TSC22D2	1.02948e-10	0.402508	0.378	0.318	5.73801e-06	1	TSC22D2
CD55	1.72903e-10	0.316002	0.428	0.365	9.6371e-06	1	CD55
SNHG12	3.03722e-10	0.283992	0.468	0.412	1.69285e-05	1	SNHG12
FAM129A1	4.04534e-10	0.383353	0.356	0.293	2.25475e-05	1	FAM129A
HECA	8.70612e-10	0.485302	0.279	0.224	4.85253e-05	1	HECA
IQGAP2	9.78095e-10	0.360367	0.384	0.325	5.45161e-05	1	IQGAP2
RNF125	1.69499e-09	0.400817	0.33	0.267	9.44737e-05	1	RNF125
RP11-138A9.11	1.24599e-08	0.274567	0.392	0.343	0.000694477	1	RP11-138A9.1
SMCHD1	1.45676e-08	0.254178	0.578	0.527	0.000811952	1	SMCHD1
GPR65	1.76354e-08	0.395386	0.258	0.209	0.000982947	1	GPR65
USP11	1.88853e-08	0.296725	0.388	0.343	0.00105261	1	USP11
NELL2	2.00881e-08	0.335324	0.32	0.264	0.00111965	1	NELL2
TGIF11	3.88159e-08	0.377428	0.287	0.238	0.00216348	1	TGIF1
TNFRSF9	5.0967e-08	0.315439	0.305	0.249	0.00284075	1	TNFRSF9
RP11-159J3.11	6.8041e-08	0.39539	0.251	0.201	0.0037924	1	RP11-159J3.1
POLR3E1	1.47964e-07	0.265456	0.393	0.352	0.00824705	1	POLR3E
GZMH	1.68835e-07	0.25494	0.422	0.357	0.00941034	1	GZMH
AC016831.71	2.06354e-07	0.325833	0.357	0.304	0.0115015	1	AC016831.7
PDE3B	2.96667e-07	0.35151	0.316	0.268	0.0165353	1	PDE3B
ITPRIP	3.50513e-07	0.425352	0.274	0.228	0.0195365	1	ITPRIP
RGPD8	5.10174e-07	0.373778	0.332	0.282	0.0284356	1	RGPD8
KDM6B	6.70584e-07	0.353937	0.384	0.336	0.0373763	1	KDM6B
HSPA1B1	0	1.89825	0.935	0.292	0	2	HSPA1B
HSPA1A1	0	1.70174	0.965	0.327	0	2	HSPA1A
HSP90AA1	4.36561e-187	0.382178	0.95	0.844	2.43326e-182	2	HSP90AA1
DNAJB1	1.57355e-184	0.462758	0.926	0.778	8.77052e-180	2	DNAJB1
CD8A1	1.51073e-179	0.876968	0.869	0.489	8.42034e-175	2	CD8A
CCL51	2.19055e-131	0.506435	0.984	0.733	1.22094e-126	2	CCL5
HSPH11	1.04958e-119	0.967097	0.629	0.361	5.85006e-115	2	HSPH1
CD8B1	1.83945e-102	0.860256	0.639	0.354	1.02526e-97	2	CD8B
NKG71	1.87444e-96	0.580953	0.87	0.596	1.04476e-91	2	NKG7
RGS2	3.70336e-88	0.668342	0.674	0.459	2.06414e-83	2	RGS2
DNAJA1	1.31934e-83	0.42712	0.812	0.657	7.35361e-79	2	DNAJA1
HSP90AB11	1.58394e-78	0.345172	0.866	0.737	8.82843e-74	2	HSP90AB1
VCAM1	3.73953e-77	1.21158	0.34	0.159	2.0843e-72	2	VCAM1
HSPE11	1.61869e-75	0.622189	0.634	0.442	9.02211e-71	2	HSPE1
RP11-138I1.4	5.72399e-73	0.270262	0.857	0.77	3.19038e-68	2	RP11-138I1.4
CHORDC11	1.34288e-70	0.802766	0.534	0.329	7.4848e-66	2	CHORDC1
IFNG	5.9538e-70	0.847433	0.49	0.292	3.31847e-65	2	IFNG
KLRK11	7.20983e-70	0.553587	0.835	0.575	4.01854e-65	2	KLRK1
RP11-1033A18.11	2.31571e-68	0.848312	0.552	0.368	1.29071e-63	2	RP11-1033A18.1
DNAJA41	2.73835e-66	1.19221	0.322	0.157	1.52627e-61	2	DNAJA4
TNFSF91	6.17415e-64	1.02743	0.392	0.213	3.44129e-59	2	TNFSF9
HSPB11	4.47541e-60	0.799288	0.469	0.298	2.49446e-55	2	HSPB1
HSPD11	2.26118e-58	0.577059	0.615	0.443	1.26031e-53	2	HSPD1
CCL41	8.20534e-57	0.589211	0.672	0.453	4.57341e-52	2	CCL4
ID2	6.63323e-56	0.409792	0.766	0.606	3.69716e-51	2	ID2
UBBP4	2.44252e-55	0.381067	0.805	0.703	1.36139e-50	2	UBBP4
LYST	3.36278e-55	0.450148	0.773	0.62	1.87431e-50	2	LYST
AHSA11	8.59242e-54	0.675571	0.493	0.323	4.78916e-49	2	AHSA1
CCL4L11	1.42846e-53	0.597829	0.623	0.414	7.96182e-49	2	CCL4L1
CTSW	2.61941e-50	0.558839	0.643	0.445	1.45998e-45	2	CTSW
CD8BP1	2.75521e-50	0.929375	0.329	0.176	1.53567e-45	2	CD8BP
STIP11	9.84189e-50	0.659153	0.499	0.34	5.48557e-45	2	STIP1
KLRC4-KLRK11	2.00131e-49	0.674989	0.515	0.333	1.11547e-44	2	KLRC4-KLRK1
DEDD21	9.2021e-49	0.764349	0.446	0.278	5.12898e-44	2	DEDD2
CCL3	3.90708e-48	0.833392	0.377	0.214	2.17769e-43	2	CCL3
NR4A1	7.57347e-45	0.712786	0.469	0.31	4.22122e-40	2	NR4A1
HAVCR2	9.58403e-45	0.647108	0.483	0.321	5.34185e-40	2	HAVCR2
NEU1	1.93595e-42	0.867364	0.35	0.209	1.07904e-37	2	NEU1
JUN	5.84182e-42	0.498462	0.638	0.494	3.25605e-37	2	JUN
RP11-1100L3.81	8.30694e-42	0.835031	0.346	0.203	4.63004e-37	2	RP11-1100L3.8
CST71	1.09867e-40	0.337202	0.818	0.663	6.12365e-36	2	CST7
AC069363.1	9.87702e-40	0.934114	0.268	0.141	5.50515e-35	2	AC069363.1
PRF1	1.11882e-39	0.422335	0.719	0.558	6.23597e-35	2	PRF1
TCP11	6.79013e-39	0.554159	0.497	0.37	3.78461e-34	2	TCP1
LAG3	3.75773e-38	0.659595	0.426	0.273	2.09445e-33	2	LAG3
DFNB31	7.52916e-37	0.793882	0.356	0.222	4.19653e-32	2	DFNB31
CCL4L21	1.79565e-35	0.589386	0.492	0.339	1.00084e-30	2	CCL4L2
PDCD1	1.61627e-34	0.517207	0.524	0.382	9.00861e-30	2	PDCD1
MIR155HG	1.99999e-33	0.750269	0.346	0.219	1.11473e-28	2	MIR155HG
TTN1	5.02135e-33	0.693833	0.514	0.383	2.79875e-28	2	TTN
KLRC41	6.31426e-33	0.683141	0.365	0.229	3.51938e-28	2	KLRC4
TNFRSF91	1.13071e-31	0.686814	0.367	0.241	6.30224e-27	2	TNFRSF9
GZMB	1.99717e-31	0.550726	0.514	0.351	1.11316e-26	2	GZMB
CACYBP1	1.23456e-30	0.478079	0.5	0.378	6.88104e-26	2	CACYBP
HSP90AB3P1	2.03438e-29	0.583375	0.519	0.404	1.1339e-24	2	HSP90AB3P
APOBEC3G	1.34419e-28	0.347685	0.717	0.578	7.49213e-24	2	APOBEC3G
GZMH1	4.75501e-28	0.529289	0.498	0.346	2.6503e-23	2	GZMH
CXCL131	8.05094e-28	0.631138	0.343	0.214	4.48735e-23	2	CXCL13
GOLIM4	9.87887e-28	0.661726	0.342	0.22	5.50618e-23	2	GOLIM4
PHLDA11	1.70718e-27	0.493833	0.516	0.397	9.51533e-23	2	PHLDA1
GPR56	6.97662e-27	0.650081	0.349	0.229	3.88856e-22	2	GPR56
EGR1	7.33127e-26	0.590461	0.451	0.337	4.08623e-21	2	EGR1
DDX3Y	4.79198e-24	0.609085	0.36	0.248	2.6709e-19	2	DDX3Y
CLEC2B	1.14489e-23	0.426531	0.506	0.396	6.38125e-19	2	CLEC2B
HLA-DRB1	2.136e-23	0.329862	0.696	0.563	1.19054e-18	2	HLA-DRB1
DNAJA1P31	2.46771e-23	0.731474	0.293	0.194	1.37543e-18	2	DNAJA1P3
DNAJB6	4.0972e-23	0.349328	0.618	0.51	2.28366e-18	2	DNAJB6
DUSP42	4.26908e-23	0.328811	0.649	0.537	2.37946e-18	2	DUSP4
ITGA1	8.28838e-23	0.715448	0.266	0.168	4.61969e-18	2	ITGA1
ITGAE	3.67934e-22	0.500611	0.418	0.311	2.05075e-17	2	ITGAE
CCDC141	8.6939e-22	0.77525	0.253	0.162	4.84572e-17	2	CCDC141
MYO7A1	1.3003e-21	0.692251	0.281	0.186	7.24746e-17	2	MYO7A
DGKH	3.07845e-21	0.661382	0.314	0.214	1.71583e-16	2	DGKH
HSPA41	3.57286e-21	0.533643	0.401	0.293	1.9914e-16	2	HSPA4
OASL	4.4769e-21	0.480878	0.426	0.318	2.49529e-16	2	OASL
JMJD61	1.17991e-20	0.523623	0.38	0.276	6.57644e-16	2	JMJD6
RASGEF1B1	1.00609e-19	0.405963	0.527	0.418	5.60765e-15	2	RASGEF1B
KLRD1	1.16262e-19	0.450276	0.413	0.3	6.48011e-15	2	KLRD1
ANKRD32	3.2885e-19	0.64538	0.275	0.184	1.83291e-14	2	ANKRD32
GGA21	4.43579e-19	0.485712	0.425	0.327	2.47238e-14	2	GGA2
GZMK1	1.02628e-18	0.377208	0.544	0.419	5.72018e-14	2	GZMK
HLA-DPA1	1.50215e-18	0.306173	0.653	0.537	8.37252e-14	2	HLA-DPA1
HLA-DPB1	2.57948e-18	0.283474	0.662	0.555	1.43773e-13	2	HLA-DPB1
HLA-DRB6	4.42866e-18	0.333768	0.588	0.469	2.4684e-13	2	HLA-DRB6
HSPA8P91	5.03687e-18	0.644755	0.32	0.235	2.8074e-13	2	HSPA8P9
HSPA8P81	1.84368e-17	0.621269	0.299	0.217	1.02761e-12	2	HSPA8P8
HSPA8P11	2.94206e-17	0.430141	0.499	0.425	1.63982e-12	2	HSPA8P1
RP11-291B21.2	3.05973e-17	0.599237	0.253	0.168	1.7054e-12	2	RP11-291B21.2
TSPYL21	4.68108e-17	0.367706	0.503	0.404	2.60909e-12	2	TSPYL2
GZMA	4.74023e-17	0.34533	0.697	0.538	2.64206e-12	2	GZMA
ZEB21	4.8333e-17	0.456791	0.402	0.302	2.69394e-12	2	ZEB2
ENTPD11	1.59513e-16	0.541546	0.336	0.249	8.8908e-12	2	ENTPD1
EOMES	2.85974e-16	0.580267	0.251	0.17	1.59393e-11	2	EOMES
HLA-DRB5	3.38383e-16	0.311057	0.635	0.509	1.88605e-11	2	HLA-DRB5
FABP5	5.72063e-16	0.432904	0.361	0.26	3.18851e-11	2	FABP5
RP11-153M3.11	1.18934e-15	0.719231	0.259	0.185	6.62901e-11	2	RP11-153M3.1
HSPA8P5	1.34638e-15	0.68495	0.273	0.198	7.50432e-11	2	HSPA8P5
CRTAM1	2.59622e-15	0.441855	0.373	0.28	1.44706e-10	2	CRTAM
SNAP47	3.97806e-15	0.471192	0.347	0.272	2.21725e-10	2	SNAP47
UBE2F	4.80868e-15	0.521487	0.286	0.206	2.68021e-10	2	UBE2F
ATXN1	5.84056e-15	0.279366	0.624	0.525	3.25535e-10	2	ATXN1
HSPD1P11	6.74371e-15	0.637718	0.284	0.211	3.75874e-10	2	HSPD1P1
MYADM1	1.5285e-14	0.302344	0.564	0.479	8.51941e-10	2	MYADM
EIF5	1.66813e-14	0.267255	0.577	0.499	9.29765e-10	2	EIF5
ABCA2	1.89557e-14	0.541125	0.308	0.231	1.05653e-09	2	ABCA2
MORF4L21	3.42897e-14	0.364171	0.458	0.373	1.91121e-09	2	MORF4L2
FCRL3	3.60174e-14	0.464314	0.343	0.261	2.0075e-09	2	FCRL3
CHST12	7.09874e-14	0.417827	0.357	0.274	3.95662e-09	2	CHST12
RP11-290L1.31	1.03328e-13	0.411637	0.368	0.286	5.75921e-09	2	RP11-290L1.3
MCTP2	1.13062e-13	0.484176	0.298	0.218	6.30173e-09	2	MCTP2
CCDC1171	1.97957e-13	0.620482	0.259	0.186	1.10336e-08	2	CCDC117
CCDC64	2.09928e-13	0.444908	0.331	0.249	1.17007e-08	2	CCDC64
TRAF5	3.41808e-13	0.361648	0.458	0.38	1.90513e-08	2	TRAF5
CD27	3.95273e-13	0.271012	0.555	0.468	2.20313e-08	2	CD27
CACYBPP21	4.73362e-13	0.528175	0.276	0.208	2.63838e-08	2	CACYBPP2
JAKMIP1	4.86051e-13	0.498216	0.295	0.221	2.7091e-08	2	JAKMIP1
RAB27A	5.17165e-13	0.321681	0.48	0.391	2.88252e-08	2	RAB27A
SYTL2	1.41956e-12	0.518468	0.268	0.196	7.91221e-08	2	SYTL2
PAG1	1.46108e-12	0.353013	0.466	0.385	8.14363e-08	2	PAG1
SLC38A21	2.57934e-12	0.267085	0.585	0.505	1.43765e-07	2	SLC38A2
HSP90AB2P1	3.8389e-12	0.50459	0.326	0.257	2.13969e-07	2	HSP90AB2P
IFRD1	3.87277e-12	0.279049	0.535	0.456	2.15856e-07	2	IFRD1
CD63	7.58131e-12	0.35649	0.374	0.296	4.22559e-07	2	CD63
PSTPIP1	1.17262e-11	0.265604	0.494	0.421	6.53585e-07	2	PSTPIP1
F2R	1.87213e-11	0.377321	0.335	0.257	1.04347e-06	2	F2R
RP11-94L15.2	2.53743e-11	0.28407	0.558	0.482	1.41428e-06	2	RP11-94L15.2
SLC7A51	3.27617e-11	0.379844	0.358	0.281	1.82604e-06	2	SLC7A5
HLA-DQA1	3.28455e-11	0.399451	0.326	0.25	1.83071e-06	2	HLA-DQA1
THEMIS	5.6862e-11	0.359069	0.376	0.297	3.16932e-06	2	THEMIS
MKNK2	7.29999e-11	0.342118	0.408	0.329	4.0688e-06	2	MKNK2
ARRDC3	1.25879e-10	0.326011	0.41	0.333	7.01609e-06	2	ARRDC3
AMICA11	1.33645e-10	0.369136	0.356	0.284	7.44898e-06	2	AMICA1
MAPRE2	2.33653e-10	0.272127	0.521	0.448	1.30231e-05	2	MAPRE2
CKS2	2.54228e-10	0.400361	0.287	0.22	1.41699e-05	2	CKS2
HNRNPLL1	4.24458e-10	0.252097	0.559	0.482	2.3658e-05	2	HNRNPLL
SLAMF7	5.54375e-10	0.305906	0.424	0.343	3.08992e-05	2	SLAMF7
DYNLL11	1.1398e-09	0.298576	0.394	0.328	6.35288e-05	2	DYNLL1
CCT41	1.22438e-09	0.285276	0.416	0.349	6.8243e-05	2	CCT4
DOK2	1.3769e-09	0.266418	0.459	0.391	7.67441e-05	2	DOK2
TOX	1.48291e-09	0.306363	0.456	0.39	8.26532e-05	2	TOX
NAB12	3.81013e-09	0.350948	0.355	0.288	0.000212365	2	NAB1
CXCR6	4.35677e-09	0.317452	0.365	0.297	0.000242833	2	CXCR6
RP11-345J4.5	5.04039e-09	0.309316	0.437	0.37	0.000280936	2	RP11-345J4.5
RP11-347C12.2	6.75109e-09	0.264045	0.572	0.518	0.000376285	2	RP11-347C12.2
NELL21	7.4592e-09	0.353799	0.327	0.264	0.000415753	2	NELL2
SRRT	7.46637e-09	0.276155	0.409	0.347	0.000416153	2	SRRT
ABI3	9.96003e-09	0.374346	0.307	0.248	0.000555142	2	ABI3
FUT8	1.09076e-08	0.39374	0.312	0.251	0.000607958	2	FUT8
TRGC2	1.11245e-08	0.303617	0.373	0.303	0.000620043	2	TRGC2
CMC1	2.16075e-08	0.389741	0.275	0.221	0.00120434	2	CMC1
GABARAPL11	2.32899e-08	0.313661	0.376	0.306	0.00129811	2	GABARAPL1
S100PBP	2.44977e-08	0.372231	0.322	0.264	0.00136543	2	S100PBP
RIN3	2.87324e-08	0.366116	0.273	0.212	0.00160146	2	RIN3
MXD1	5.6089e-08	0.372839	0.259	0.201	0.00312623	2	MXD1
PAM	6.49194e-08	0.316727	0.347	0.288	0.00361841	2	PAM
DTHD11	7.08634e-08	0.334852	0.317	0.257	0.00394971	2	DTHD1
SPEN	8.47293e-08	0.436179	0.295	0.241	0.00472256	2	SPEN
IRF4	8.56463e-08	0.330637	0.311	0.251	0.00477367	2	IRF4
TRIM26	1.22736e-07	0.369223	0.272	0.219	0.00684096	2	TRIM26
AC092580.4	3.02996e-07	0.343424	0.262	0.207	0.0168881	2	AC092580.4
TAF7	4.89247e-07	0.255938	0.4	0.345	0.0272692	2	TAF7
GPR89A	6.16561e-07	0.34095	0.283	0.23	0.0343653	2	GPR89A
CCR5	7.70919e-07	0.306637	0.319	0.267	0.0429687	2	CCR5
CD8A2	4.21041e-244	0.990054	0.9	0.486	2.34676e-239	3	CD8A
HLA-DRA	3.06975e-242	1.20349	0.791	0.384	1.71099e-237	3	HLA-DRA
CD8B2	1.32312e-225	1.22045	0.772	0.335	7.37465e-221	3	CD8B
NKG72	5.55255e-197	0.78055	0.962	0.584	3.09483e-192	3	NKG7
HLA-DRB51	1.61233e-194	0.932952	0.839	0.48	8.98664e-190	3	HLA-DRB5
HLA-DPA11	9.44155e-194	0.884616	0.874	0.505	5.26244e-189	3	HLA-DPA1
HLA-DRB11	5.7769e-175	0.819358	0.883	0.536	3.21987e-170	3	HLA-DRB1
FABP51	6.88865e-166	1.34541	0.545	0.233	3.83953e-161	3	FABP5
PRF11	4.62302e-160	0.820872	0.899	0.532	2.57673e-155	3	PRF1
FABP5P7	1.43187e-159	1.55749	0.416	0.143	7.9808e-155	3	FABP5P7
GZMA1	1.51309e-157	0.773741	0.854	0.516	8.43351e-153	3	GZMA
CD74	1.06397e-153	0.260142	0.993	0.913	5.93026e-149	3	CD74
HLA-DQA11	3.76287e-153	1.31015	0.527	0.221	2.09731e-148	3	HLA-DQA1
HAVCR21	1.30555e-137	1.07604	0.635	0.3	7.27673e-133	3	HAVCR2
CD38	7.85413e-136	1.07555	0.614	0.296	4.37766e-131	3	CD38
HLA-DRB61	5.81084e-134	0.840446	0.776	0.442	3.23879e-129	3	HLA-DRB6
HLA-DPB11	1.35325e-133	0.762964	0.856	0.527	7.5426e-129	3	HLA-DPB1
HLA-DQA2	4.07588e-133	1.39441	0.419	0.16	2.27177e-128	3	HLA-DQA2
SLAMF71	1.94677e-131	1.02227	0.643	0.311	1.08507e-126	3	SLAMF7
GOLIM41	2.2073e-129	1.20536	0.485	0.199	1.23028e-124	3	GOLIM4
PSME2	8.6841e-129	0.672215	0.879	0.578	4.84026e-124	3	PSME2
CD8BP2	1.16958e-128	1.29552	0.428	0.162	6.5189e-124	3	CD8BP
GSTP1	8.67892e-127	1.02395	0.635	0.313	4.83737e-122	3	GSTP1
VCAM11	1.48209e-124	1.37646	0.403	0.15	8.26075e-120	3	VCAM1
TYMS	1.21581e-123	1.8506	0.265	0.077	6.77658e-119	3	TYMS
CCL31	7.08758e-121	1.25386	0.466	0.201	3.9504e-116	3	CCL3
PSMB9	9.92933e-121	0.674565	0.852	0.548	5.53431e-116	3	PSMB9
CCL52	1.99685e-120	0.488341	0.983	0.734	1.11298e-115	3	CCL5
RP11-274E7.2	8.32306e-120	0.858322	0.704	0.4	4.63903e-115	3	RP11-274E7.2
LAG31	2.05235e-117	1.06989	0.554	0.255	1.14392e-112	3	LAG3
KIAA0101	2.45165e-116	1.98553	0.268	0.084	1.36647e-111	3	KIAA0101
PSME2P2	3.60209e-115	0.830747	0.718	0.414	2.00769e-110	3	PSME2P2
CORO1A	2.03609e-111	0.274098	0.964	0.853	1.13486e-106	3	CORO1A
SNAP471	6.43605e-111	1.08103	0.528	0.246	3.58726e-106	3	SNAP47
APOBEC3G1	2.01339e-110	0.67617	0.853	0.559	1.1222e-105	3	APOBEC3G
PDCD11	6.73138e-108	0.908501	0.676	0.36	3.75187e-103	3	PDCD1
CCL42	4.25087e-107	0.810558	0.767	0.44	2.36931e-102	3	CCL4
APOBEC3C	1.33689e-106	0.450604	0.96	0.766	7.4514e-102	3	APOBEC3C
GZMB1	2.40978e-106	0.923411	0.616	0.337	1.34314e-101	3	GZMB
CDCA7	3.10533e-106	1.70756	0.257	0.08	1.73082e-101	3	CDCA7
HLA-DMA	4.16111e-106	1.02692	0.562	0.277	2.31928e-101	3	HLA-DMA
RP11-94L15.21	5.45211e-103	0.769065	0.758	0.453	3.03884e-98	3	RP11-94L15.2
HLA-DQB1	4.02467e-101	0.954179	0.587	0.305	2.24323e-96	3	HLA-DQB1
PTMS	4.34857e-101	1.34355	0.342	0.131	2.42376e-96	3	PTMS
COTL1	5.51266e-100	0.473397	0.914	0.703	3.07259e-95	3	COTL1
IDH2	8.22534e-100	0.915025	0.611	0.335	4.58456e-95	3	IDH2
STMN1	1.33258e-98	1.39547	0.341	0.139	7.42738e-94	3	STMN1
RAB27A1	2.19868e-97	0.862607	0.64	0.368	1.22548e-92	3	RAB27A
PSMB8	2.37266e-97	0.653131	0.823	0.542	1.32245e-92	3	PSMB8
COX5A1	4.33385e-96	0.940723	0.593	0.31	2.41556e-91	3	COX5A
CALM31	1.72933e-95	0.715554	0.768	0.51	9.63874e-91	3	CALM3
IKZF3	1.76041e-95	0.772284	0.73	0.433	9.81202e-91	3	IKZF3
LSP1	5.46058e-95	0.450889	0.934	0.724	3.04357e-90	3	LSP1
ITM2A1	2.13493e-94	0.697256	0.771	0.493	1.18994e-89	3	ITM2A
PARK7	1.42598e-93	0.669702	0.787	0.508	7.948e-89	3	PARK7
TNFRSF92	9.40601e-91	1.04875	0.469	0.226	5.24263e-86	3	TNFRSF9
CCL4L12	1.80087e-90	0.755146	0.699	0.403	1.00375e-85	3	CCL4L1
CXCL132	5.0627e-90	1.09538	0.436	0.201	2.8218e-85	3	CXCL13
WARS	3.36764e-88	1.02127	0.479	0.246	1.87702e-83	3	WARS
CTSW1	6.33088e-88	0.763519	0.739	0.431	3.52864e-83	3	CTSW
CD271	5.06859e-87	0.726853	0.728	0.443	2.82508e-82	3	CD27
IFNG1	3.34005e-84	0.906779	0.544	0.284	1.86165e-79	3	IFNG
PGAM11	8.16552e-84	0.648058	0.739	0.485	4.55122e-79	3	PGAM1
GAPDHP11	9.6063e-84	0.649398	0.724	0.502	5.35426e-79	3	GAPDHP1
GZMH2	1.72264e-82	0.843028	0.613	0.33	9.60145e-78	3	GZMH
GZMK2	5.93441e-82	0.759386	0.681	0.399	3.30766e-77	3	GZMK
TOX1	3.45857e-81	0.779256	0.63	0.364	1.9277e-76	3	TOX
GAPDHP651	1.63153e-80	0.731969	0.646	0.418	9.09368e-76	3	GAPDHP65
ANXA5	3.72533e-80	0.780205	0.63	0.38	2.07639e-75	3	ANXA5
SIRPG1	7.91225e-80	0.77315	0.659	0.385	4.41005e-75	3	SIRPG
PSMB10	1.19285e-79	0.668597	0.738	0.472	6.6486e-75	3	PSMB10
CCR51	1.87412e-79	0.961586	0.479	0.244	1.04458e-74	3	CCR5
AFAP1L2	1.87768e-79	1.43274	0.274	0.107	1.04656e-74	3	AFAP1L2
MYO7A2	2.43272e-79	1.09146	0.378	0.172	1.35593e-74	3	MYO7A
CD631	1.55231e-77	0.909845	0.524	0.275	8.65214e-73	3	CD63
MIR155HG1	6.80192e-77	1.0273	0.423	0.209	3.79119e-72	3	MIR155HG
LINC00152	7.10535e-77	0.604389	0.803	0.538	3.96031e-72	3	LINC00152
ABI31	7.5715e-77	0.99034	0.452	0.227	4.22012e-72	3	ABI3
HMGB1P5	5.15316e-76	0.50463	0.82	0.612	2.87222e-71	3	HMGB1P5
CCL4L22	1.34127e-75	0.780263	0.575	0.327	7.47585e-71	3	CCL4L2
PSMB2	7.72323e-75	0.906956	0.513	0.273	4.3047e-70	3	PSMB2
MCM3	4.51613e-74	1.18515	0.331	0.147	2.51715e-69	3	MCM3
FASLG	7.62229e-74	1.16524	0.338	0.148	4.24844e-69	3	FASLG
CLIC1	1.18381e-73	0.451675	0.905	0.678	6.59818e-69	3	CLIC1
CRTAM2	2.11274e-73	0.906082	0.491	0.263	1.17758e-68	3	CRTAM
FKBP1A1	6.13065e-73	0.645839	0.748	0.496	3.41704e-68	3	FKBP1A
PSMA2	2.65296e-72	0.725318	0.674	0.411	1.47868e-67	3	PSMA2
NDUFB3	3.62636e-72	0.955953	0.452	0.23	2.02122e-67	3	NDUFB3
SIT1	5.52066e-72	0.815906	0.576	0.319	3.07705e-67	3	SIT1
MCM5	1.0664e-70	1.09301	0.373	0.184	5.94382e-66	3	MCM5
JAKMIP11	2.33872e-70	0.980246	0.41	0.205	1.30353e-65	3	JAKMIP1
ITGAE1	3.65102e-70	0.82943	0.53	0.296	2.03497e-65	3	ITGAE
PRDX31	5.28417e-70	0.931077	0.476	0.251	2.94524e-65	3	PRDX3
F2R1	1.39995e-69	0.898373	0.459	0.239	7.8029e-65	3	F2R
CXCR61	2.63599e-69	0.87734	0.506	0.276	1.46922e-64	3	CXCR6
PKM1	7.59353e-69	0.458796	0.857	0.659	4.2324e-64	3	PKM
APOBEC3D	1.08514e-68	0.665093	0.664	0.42	6.04822e-64	3	APOBEC3D
TIGIT1	1.53193e-68	0.664653	0.731	0.458	8.53853e-64	3	TIGIT
ARPC5L	6.67707e-68	0.860191	0.493	0.268	3.7216e-63	3	ARPC5L
SNRPF	1.1685e-67	0.919776	0.438	0.224	6.51285e-63	3	SNRPF
LYST1	1.67157e-67	0.551016	0.863	0.608	9.31685e-63	3	LYST
MTHFD1	1.70388e-67	1.114	0.344	0.162	9.49692e-63	3	MTHFD1
TPI11	2.18816e-67	0.477253	0.82	0.604	1.21961e-62	3	TPI1
FUT81	4.36592e-67	0.884078	0.441	0.232	2.43343e-62	3	FUT8
POMP	6.90588e-67	0.672973	0.674	0.425	3.84913e-62	3	POMP
ARPC5	6.96442e-67	0.661818	0.717	0.457	3.88176e-62	3	ARPC5
CD2BP2	1.39341e-66	0.812704	0.538	0.302	7.76645e-62	3	CD2BP2
COX8A	3.46645e-66	0.703659	0.629	0.387	1.9321e-61	3	COX8A
PDIA6	3.94081e-66	0.790701	0.561	0.322	2.19649e-61	3	PDIA6
HMGN2	7.18598e-66	0.405815	0.855	0.682	4.00525e-61	3	HMGN2
DDX11	7.36943e-66	1.11806	0.308	0.138	4.1075e-61	3	DDX11
ATP5F11	7.83171e-66	0.839131	0.556	0.31	4.36516e-61	3	ATP5F1
DDX12P	3.16e-65	1.25926	0.252	0.103	1.76129e-60	3	DDX12P
SKA2	3.59286e-65	0.927157	0.418	0.216	2.00255e-60	3	SKA2
RP11-673C5.1	3.90897e-65	0.59046	0.708	0.479	2.17874e-60	3	RP11-673C5.1
MT2A	4.11539e-65	0.702034	0.603	0.371	2.2938e-60	3	MT2A
CST72	4.76936e-65	0.509159	0.921	0.649	2.6583e-60	3	CST7
RAC2	6.41238e-65	0.326624	0.956	0.788	3.57407e-60	3	RAC2
GYG1	3.37387e-64	1.1015	0.33	0.154	1.88049e-59	3	GYG1
SNRPD11	1.50808e-63	0.937629	0.426	0.223	8.40559e-59	3	SNRPD1
ATP5G31	2.06983e-63	0.730018	0.6	0.36	1.15366e-58	3	ATP5G3
GNG5	2.84259e-63	0.739609	0.589	0.354	1.58437e-58	3	GNG5
KLRK12	3.087e-63	0.595004	0.869	0.571	1.7206e-58	3	KLRK1
UBE2L3	3.1325e-63	0.791881	0.557	0.316	1.74596e-58	3	UBE2L3
PPP1CA	5.40064e-63	0.567226	0.756	0.519	3.01015e-58	3	PPP1CA
HCST	6.0993e-63	0.596037	0.767	0.504	3.39957e-58	3	HCST
GBP1	6.45799e-63	0.818011	0.509	0.288	3.59949e-58	3	GBP1
HELLS1	1.13757e-62	0.942767	0.397	0.208	6.34047e-58	3	HELLS
ATP5L	1.76998e-62	0.62995	0.732	0.474	9.86534e-58	3	ATP5L
RPL12P38	1.81228e-62	0.703532	0.629	0.432	1.01011e-57	3	RPL12P38
S100PBP1	1.95047e-62	0.839691	0.451	0.246	1.08713e-57	3	S100PBP
SHFM1	2.37762e-62	0.777023	0.544	0.313	1.32521e-57	3	SHFM1
TPI1P11	3.18924e-62	0.73044	0.557	0.354	1.77759e-57	3	TPI1P1
RAB1B	4.54168e-62	0.655051	0.671	0.434	2.5314e-57	3	RAB1B
PTPRCAP	5.22852e-62	0.30296	0.956	0.797	2.91422e-57	3	PTPRCAP
NME1-NME2	8.15195e-62	0.788389	0.53	0.306	4.54365e-57	3	NME1-NME2
PSMA4	2.26722e-61	0.824279	0.512	0.288	1.26368e-56	3	PSMA4
DGKH1	4.09939e-61	0.872867	0.392	0.203	2.28488e-56	3	DGKH
MAP4K1	6.80342e-61	0.573019	0.748	0.505	3.79202e-56	3	MAP4K1
KLRC42	6.92819e-61	0.886223	0.418	0.221	3.86157e-56	3	KLRC4
UBE2L6	7.99112e-61	0.627309	0.707	0.456	4.45401e-56	3	UBE2L6
PSMB3	8.93865e-61	0.728734	0.615	0.368	4.98213e-56	3	PSMB3
NUCB2	1.00924e-60	0.888825	0.441	0.232	5.62521e-56	3	NUCB2
RP11-291B21.21	1.1317e-60	1.05284	0.33	0.157	6.30773e-56	3	RP11-291B21.2
EZH21	1.27547e-60	0.789862	0.519	0.316	7.10909e-56	3	EZH2
IFI27L2	1.61101e-60	1.01774	0.345	0.161	8.97928e-56	3	IFI27L2
SERPINB1	2.01096e-60	0.790672	0.522	0.298	1.12085e-55	3	SERPINB1
PSMA5	5.64563e-60	0.683409	0.625	0.396	3.14671e-55	3	PSMA5
TNIP3	2.2455e-59	1.07342	0.29	0.132	1.25157e-54	3	TNIP3
HLA-DQB2	3.59379e-59	1.08048	0.309	0.147	2.00307e-54	3	HLA-DQB2
GALNT1	4.73574e-59	1.03662	0.308	0.145	2.63956e-54	3	GALNT1
C12orf75	8.63662e-59	0.961351	0.376	0.186	4.81379e-54	3	C12orf75
AC069363.11	1.11803e-58	1.03709	0.3	0.137	6.23159e-54	3	AC069363.1
MIR4435-1HG1	2.35451e-58	0.661167	0.629	0.381	1.31233e-53	3	MIR4435-1HG
KLRD11	3.70407e-58	0.804226	0.503	0.287	2.06454e-53	3	KLRD1
CHST121	4.46793e-58	0.816537	0.47	0.258	2.49029e-53	3	CHST12
PTPN6	5.1746e-58	0.71061	0.58	0.358	2.88417e-53	3	PTPN6
SNRPA	6.40502e-58	0.955526	0.36	0.179	3.56997e-53	3	SNRPA
RP11-345J4.6	7.84917e-58	0.385435	0.827	0.654	4.37489e-53	3	RP11-345J4.6
LSM2	8.06964e-58	0.964728	0.375	0.184	4.49778e-53	3	LSM2
BLOC1S1	1.15259e-57	0.874055	0.441	0.233	6.42419e-53	3	BLOC1S1
HMGN2P5	1.16582e-57	0.681043	0.541	0.357	6.49792e-53	3	HMGN2P5
WDR76	2.26137e-57	1.16506	0.252	0.109	1.26042e-52	3	WDR76
OASL1	3.28583e-57	0.781134	0.522	0.305	1.83143e-52	3	OASL
HINT2	3.68908e-57	1.17138	0.255	0.108	2.05618e-52	3	HINT2
MCTP21	1.72817e-56	0.86014	0.395	0.204	9.63231e-52	3	MCTP2
NUTF21	2.54961e-56	0.883507	0.446	0.246	1.42108e-51	3	NUTF2
MRPL511	2.62168e-56	0.952711	0.379	0.193	1.46124e-51	3	MRPL51
EOMES1	3.08072e-56	0.947238	0.327	0.159	1.7171e-51	3	EOMES
HSD17B10	3.87615e-56	1.01739	0.325	0.153	2.16045e-51	3	HSD17B10
GSTO1	5.23689e-56	0.934161	0.389	0.198	2.91889e-51	3	GSTO1
ZCRB1	5.87821e-56	0.994171	0.327	0.157	3.27634e-51	3	ZCRB1
PCNA	6.55038e-56	1.04005	0.315	0.157	3.65098e-51	3	PCNA
NME1	1.05958e-55	1.1209	0.279	0.127	5.90579e-51	3	NME1
COX7A2	1.24371e-55	0.715276	0.593	0.356	6.93208e-51	3	COX7A2
MCM6	1.26322e-55	0.990784	0.344	0.175	7.04081e-51	3	MCM6
ADORA2A	1.75411e-55	0.947155	0.371	0.194	9.77688e-51	3	ADORA2A
ERH1	1.76219e-55	0.838438	0.435	0.237	9.82193e-51	3	ERH
APOBEC3F1	1.82393e-55	0.926793	0.384	0.208	1.0166e-50	3	APOBEC3F
SEMA4A	2.54168e-55	1.13185	0.271	0.123	1.41666e-50	3	SEMA4A
GALM1	2.55939e-55	0.683133	0.584	0.356	1.42653e-50	3	GALM
BCAS4	2.9054e-55	1.15928	0.405	0.237	1.61938e-50	3	BCAS4
ATAD2	4.96595e-55	1.06143	0.293	0.14	2.76787e-50	3	ATAD2
FIBP	6.02246e-55	0.964115	0.354	0.177	3.35674e-50	3	FIBP
BANF1	1.13675e-54	0.790445	0.483	0.275	6.33588e-50	3	BANF1
AIP	1.19398e-54	0.73575	0.557	0.33	6.65487e-50	3	AIP
KLRC4-KLRK12	1.39799e-54	0.659536	0.552	0.328	7.79197e-50	3	KLRC4-KLRK1
SRRT1	2.69109e-54	0.729349	0.539	0.328	1.49993e-49	3	SRRT
SLC25A5	2.70206e-54	0.483658	0.763	0.562	1.50604e-49	3	SLC25A5
C17orf491	2.88557e-54	0.750012	0.533	0.312	1.60833e-49	3	C17orf49
SNRPB	3.4372e-54	0.581233	0.674	0.46	1.91579e-49	3	SNRPB
PYCARD	3.71877e-54	0.913925	0.382	0.193	2.07273e-49	3	PYCARD
SNRPE	5.12558e-54	0.974181	0.337	0.167	2.85684e-49	3	SNRPE
AC092580.41	6.42704e-54	0.908689	0.372	0.191	3.58224e-49	3	AC092580.4
BST2	1.12672e-53	0.741587	0.543	0.317	6.27997e-49	3	BST2
SH2D1A	1.18284e-53	0.617627	0.671	0.43	6.59278e-49	3	SH2D1A
IFI6	1.24788e-53	0.56508	0.701	0.49	6.95533e-49	3	IFI6
SNRPD3	1.58805e-53	0.8158	0.455	0.258	8.85129e-49	3	SNRPD3
EID1	1.81496e-53	0.63473	0.66	0.425	1.0116e-48	3	EID1
PRDX5	3.43329e-53	0.741153	0.546	0.321	1.91361e-48	3	PRDX5
IRF2	3.84507e-53	0.737436	0.506	0.297	2.14313e-48	3	IRF2
NABP2	4.99585e-53	1.10074	0.256	0.113	2.78454e-48	3	NABP2
TUBB	5.74057e-53	0.648595	0.575	0.392	3.19962e-48	3	TUBB
SSRP1	6.58781e-53	1.18189	0.26	0.121	3.67185e-48	3	SSRP1
DBI	6.86723e-53	0.792418	0.486	0.272	3.82759e-48	3	DBI
ATP5J	7.60512e-53	0.836167	0.44	0.24	4.23887e-48	3	ATP5J
YARS1	7.67428e-53	0.775536	0.483	0.278	4.27742e-48	3	YARS
PTTG11	1.32488e-52	0.951698	0.348	0.176	7.38449e-48	3	PTTG1
PSMD8	2.41922e-52	0.670557	0.61	0.379	1.3484e-47	3	PSMD8
RAN1	2.83386e-52	0.488033	0.756	0.547	1.57951e-47	3	RAN
SRI	6.53378e-52	0.762548	0.508	0.295	3.64173e-47	3	SRI
TALDO1	6.54631e-52	0.824906	0.453	0.25	3.64872e-47	3	TALDO1
VDAC11	1.12974e-51	0.760624	0.517	0.305	6.29681e-47	3	VDAC1
ARPC4	1.51219e-51	0.429253	0.881	0.673	8.42848e-47	3	ARPC4
GBP5	1.904e-51	0.538772	0.731	0.511	1.06123e-46	3	GBP5
AP2S1	2.13152e-51	0.867796	0.402	0.211	1.18805e-46	3	AP2S1
PDCD5	2.211e-51	0.977276	0.33	0.163	1.23234e-46	3	PDCD5
HNRNPD	3.25182e-51	0.609354	0.619	0.401	1.81247e-46	3	HNRNPD
TRAC	3.77582e-51	0.257167	0.98	0.847	2.10453e-46	3	TRAC
NDUFS6	4.28849e-51	0.892007	0.363	0.187	2.39028e-46	3	NDUFS6
PAM1	4.87377e-51	0.747517	0.469	0.271	2.71649e-46	3	PAM
RARRES3	7.6973e-51	0.536285	0.757	0.516	4.29025e-46	3	RARRES3
BARD1	8.48305e-51	0.999181	0.281	0.134	4.7282e-46	3	BARD1
GFOD1	1.10353e-50	0.945546	0.287	0.138	6.15072e-46	3	GFOD1
NELFCD	1.15766e-50	0.798084	0.452	0.252	6.45245e-46	3	NELFCD
RCC2	1.20869e-50	1.04604	0.271	0.128	6.73685e-46	3	RCC2
DUT	1.43167e-50	0.970551	0.333	0.172	7.97969e-46	3	DUT
RP11-289I10.2	1.7325e-50	0.906939	0.323	0.158	9.65643e-46	3	RP11-289I10.2
NDUFS7	1.73795e-50	0.744516	0.51	0.298	9.68681e-46	3	NDUFS7
SNRPD2	3.43684e-50	0.696955	0.597	0.361	1.91559e-45	3	SNRPD2
NUDT211	4.81463e-50	0.745298	0.463	0.269	2.68353e-45	3	NUDT21
ANP32A	4.8963e-50	0.634577	0.533	0.329	2.72905e-45	3	ANP32A
SLC25A11	5.00249e-50	0.936649	0.343	0.174	2.78824e-45	3	SLC25A11
AC011558.5	6.74407e-50	0.508046	0.705	0.495	3.75894e-45	3	AC011558.5
UQCRC1	9.15219e-50	0.780712	0.49	0.283	5.10116e-45	3	UQCRC1
WDR1	1.66548e-49	0.519165	0.773	0.543	9.2829e-45	3	WDR1
NDUFB111	2.17304e-49	0.776111	0.475	0.271	1.21119e-44	3	NDUFB11
ACTN4	2.309e-49	0.583011	0.642	0.43	1.28697e-44	3	ACTN4
HMGB1	2.8925e-49	0.307669	0.907	0.77	1.61219e-44	3	HMGB1
LSM3	4.09202e-49	0.966014	0.304	0.15	2.28077e-44	3	LSM3
PPIAP22	4.38304e-49	0.257231	0.91	0.794	2.44298e-44	3	PPIAP22
COX6B1	4.65823e-49	0.695145	0.554	0.336	2.59636e-44	3	COX6B1
SUB1	5.44377e-49	0.446816	0.796	0.604	3.03419e-44	3	SUB1
RBM42	7.21234e-49	0.829737	0.377	0.199	4.01994e-44	3	RBM42
CDK2AP2	1.12063e-48	0.667422	0.576	0.357	6.24605e-44	3	CDK2AP2
SNRPC1	1.3887e-48	0.861097	0.374	0.198	7.74021e-44	3	SNRPC
H2AFY1	1.52912e-48	0.756671	0.451	0.271	8.52283e-44	3	H2AFY
ENTPD12	1.56449e-48	0.786706	0.417	0.238	8.72002e-44	3	ENTPD1
NDUFA9	1.62621e-48	0.883139	0.371	0.196	9.064e-44	3	NDUFA9
VAMP5	1.63991e-48	0.873028	0.367	0.191	9.14037e-44	3	VAMP5
RP1-56K13.3	2.7254e-48	0.689745	0.474	0.28	1.51906e-43	3	RP1-56K13.3
ARPC1B	2.833e-48	0.415763	0.857	0.652	1.57903e-43	3	ARPC1B
ATP5A1	6.10685e-48	0.598974	0.692	0.457	3.40377e-43	3	ATP5A1
TP53	7.27922e-48	0.79912	0.416	0.247	4.05722e-43	3	TP53
PPM1G1	7.42701e-48	0.713924	0.503	0.299	4.13959e-43	3	PPM1G
TAP1	8.41412e-48	0.443862	0.841	0.628	4.68978e-43	3	TAP1
CDC1231	1.07039e-47	0.887354	0.361	0.192	5.96603e-43	3	CDC123
GSDMD	1.37141e-47	0.7634	0.468	0.268	7.64382e-43	3	GSDMD
AC004797.1	2.2859e-47	0.764953	0.41	0.225	1.27409e-42	3	AC004797.1
TMPO1	2.33187e-47	0.755225	0.451	0.271	1.29971e-42	3	TMPO
WDR54	2.5818e-47	1.02542	0.267	0.124	1.43902e-42	3	WDR54
PSMD41	3.78438e-47	0.755961	0.488	0.283	2.1093e-42	3	PSMD4
PSMC1	4.1827e-47	0.786171	0.442	0.252	2.33131e-42	3	PSMC1
TWF2	5.56603e-47	0.738789	0.49	0.288	3.10234e-42	3	TWF2
TUBBP1	5.57585e-47	1.09753	0.277	0.141	3.10781e-42	3	TUBBP1
STOML2	6.23057e-47	0.876527	0.344	0.176	3.47273e-42	3	STOML2
PVRIG	8.2585e-47	0.66498	0.55	0.351	4.60304e-42	3	PVRIG
EXOSC9	8.46601e-47	0.844002	0.333	0.173	4.7187e-42	3	EXOSC9
UBE2V1	9.25496e-47	0.570209	0.694	0.468	5.15844e-42	3	UBE2V1
GALNT2	9.36561e-47	0.837305	0.351	0.188	5.22011e-42	3	GALNT2
OAS2	1.26443e-46	0.746101	0.451	0.264	7.04756e-42	3	OAS2
RANBP11	1.30146e-46	0.86245	0.394	0.224	7.25397e-42	3	RANBP1
TXNDC17	1.32934e-46	1.03563	0.268	0.128	7.40937e-42	3	TXNDC17
VOPP11	1.37171e-46	0.742788	0.456	0.264	7.64549e-42	3	VOPP1
RAB8A	1.57908e-46	0.700719	0.522	0.316	8.80132e-42	3	RAB8A
LCP1	1.6156e-46	0.263403	0.956	0.836	9.00488e-42	3	LCP1
CAPZB	1.66407e-46	0.392821	0.851	0.669	9.27503e-42	3	CAPZB
POLR2G	1.70651e-46	0.789443	0.424	0.235	9.5116e-42	3	POLR2G
NUSAP1	1.7135e-46	1.01385	0.284	0.144	9.55056e-42	3	NUSAP1
ITGB1BP1	2.23641e-46	0.871011	0.36	0.188	1.24651e-41	3	ITGB1BP1
ASNA1	2.29894e-46	0.933662	0.311	0.158	1.28136e-41	3	ASNA1
PSMD141	2.56218e-46	0.868577	0.364	0.197	1.42808e-41	3	PSMD14
FANCD2	3.64891e-46	0.88993	0.327	0.176	2.03379e-41	3	FANCD2
CTD-2231E14.8	4.53938e-46	0.755636	0.438	0.247	2.53011e-41	3	CTD-2231E14.8
MDH11	4.62055e-46	0.733489	0.503	0.294	2.57535e-41	3	MDH1
FAM96A	4.77969e-46	0.903526	0.325	0.164	2.66406e-41	3	FAM96A
MCM7	6.45115e-46	0.937722	0.319	0.174	3.59568e-41	3	MCM7
MRPL37	7.60967e-46	0.946664	0.304	0.155	4.2414e-41	3	MRPL37
CAP1	1.0844e-45	0.441485	0.848	0.636	6.04415e-41	3	CAP1
SDF2L1	1.21992e-45	1.00133	0.271	0.13	6.79944e-41	3	SDF2L1
NDUFB10	1.85861e-45	0.824171	0.397	0.222	1.03593e-40	3	NDUFB10
PSMC31	2.02283e-45	0.799139	0.41	0.231	1.12747e-40	3	PSMC3
TRAPPC1	2.08686e-45	0.633618	0.565	0.353	1.16315e-40	3	TRAPPC1
LASP1	2.26688e-45	0.550807	0.683	0.461	1.26349e-40	3	LASP1
AKR1B1	2.63668e-45	0.862357	0.358	0.189	1.4696e-40	3	AKR1B1
MDM21	3.09733e-45	0.656793	0.508	0.314	1.72636e-40	3	MDM2
AURKAIP1	3.64516e-45	0.781519	0.43	0.241	2.0317e-40	3	AURKAIP1
ENSA	6.95073e-45	0.601737	0.583	0.376	3.87413e-40	3	ENSA
THEMIS1	7.987e-45	0.677771	0.475	0.283	4.45171e-40	3	THEMIS
HNRNPF	1.11193e-44	0.548804	0.699	0.482	6.19757e-40	3	HNRNPF
ANXA2P2	1.17074e-44	0.621172	0.541	0.33	6.52537e-40	3	ANXA2P2
MAD2L2	1.31876e-44	0.964164	0.284	0.139	7.35037e-40	3	MAD2L2
ACTR3	1.40503e-44	0.468651	0.774	0.581	7.83124e-40	3	ACTR3
TMX1	1.57038e-44	0.70021	0.471	0.282	8.75281e-40	3	TMX1
CD84	2.06208e-44	0.583969	0.565	0.356	1.14934e-39	3	CD84
GBP4	2.13205e-44	0.668657	0.496	0.306	1.18834e-39	3	GBP4
EIF6	2.45284e-44	0.839789	0.366	0.196	1.36714e-39	3	EIF6
MPDU1	2.739e-44	0.949797	0.28	0.14	1.52664e-39	3	MPDU1
ATP5C1	3.01821e-44	0.654598	0.585	0.367	1.68226e-39	3	ATP5C1
GAPDHP631	4.32354e-44	0.793863	0.364	0.203	2.40981e-39	3	GAPDHP63
UQCR10	4.4755e-44	0.7179	0.469	0.276	2.49451e-39	3	UQCR10
PSTPIP11	4.68931e-44	0.604623	0.625	0.402	2.61368e-39	3	PSTPIP1
SPN	7.61022e-44	0.613543	0.546	0.352	4.24171e-39	3	SPN
HDAC1	7.73773e-44	0.66348	0.547	0.34	4.31278e-39	3	HDAC1
NDUFA11	8.27717e-44	0.66911	0.549	0.338	4.61344e-39	3	NDUFA11
PSMB1	8.95566e-44	0.581981	0.654	0.441	4.99162e-39	3	PSMB1
HMGA1	1.11884e-43	0.700967	0.434	0.255	6.23608e-39	3	HMGA1
RPA3	1.5363e-43	0.959123	0.294	0.152	8.56287e-39	3	RPA3
LY6E	1.59387e-43	0.470339	0.784	0.561	8.88378e-39	3	LY6E
PON2	1.80609e-43	0.929806	0.287	0.142	1.00666e-38	3	PON2
CTSD	2.10311e-43	0.529286	0.734	0.51	1.17221e-38	3	CTSD
SPAG7	2.46428e-43	0.965954	0.28	0.139	1.37351e-38	3	SPAG7
CDK4	2.46885e-43	1.02843	0.261	0.127	1.37606e-38	3	CDK4
SLA2	2.49959e-43	0.601931	0.549	0.35	1.3932e-38	3	SLA2
C11orf48	2.70568e-43	0.796802	0.397	0.223	1.50806e-38	3	C11orf48
CBX51	2.79219e-43	0.621396	0.522	0.33	1.55628e-38	3	CBX5
DRAP1	2.97165e-43	0.627979	0.566	0.35	1.65631e-38	3	DRAP1
ETFB	3.0949e-43	0.813652	0.387	0.22	1.725e-38	3	ETFB
COPZ1	3.80486e-43	0.722295	0.466	0.275	2.12072e-38	3	COPZ1
SF3B141	3.95182e-43	0.813064	0.376	0.204	2.20263e-38	3	SF3B14
FKBP1C1	4.49234e-43	0.687401	0.424	0.252	2.5039e-38	3	FKBP1C
PSMC1P1	4.82435e-43	0.807393	0.341	0.185	2.68895e-38	3	PSMC1P1
PHB2	5.37907e-43	0.726746	0.466	0.272	2.99813e-38	3	PHB2
PIN1	6.29187e-43	0.735363	0.446	0.259	3.5069e-38	3	PIN1
HLA-DPB2	6.38342e-43	0.939096	0.274	0.138	3.55793e-38	3	HLA-DPB2
ANXA6	6.60861e-43	0.47814	0.785	0.569	3.68344e-38	3	ANXA6
PSMG2	1.02099e-42	0.808471	0.377	0.21	5.69066e-38	3	PSMG2
RER1	1.16868e-42	0.636177	0.53	0.336	6.51387e-38	3	RER1
MRPL28	1.18831e-42	0.916672	0.299	0.152	6.62326e-38	3	MRPL28
ETFA	1.40003e-42	0.792718	0.397	0.227	7.80333e-38	3	ETFA
HIST1H1E	1.55469e-42	0.935526	0.281	0.142	8.6654e-38	3	HIST1H1E
ASB2	1.59751e-42	0.944781	0.266	0.132	8.90407e-38	3	ASB2
DCTN2	1.70747e-42	0.729736	0.417	0.243	9.5169e-38	3	DCTN2
ATP5J2	1.93907e-42	0.76728	0.409	0.232	1.08078e-37	3	ATP5J2
SLX1A	2.01409e-42	0.644204	0.504	0.317	1.12259e-37	3	SLX1A
HCFC1	3.02775e-42	0.613674	0.518	0.323	1.68757e-37	3	HCFC1
UBE2N1	3.13333e-42	0.660118	0.523	0.329	1.74642e-37	3	UBE2N
HNRNPA1P48	3.81357e-42	0.262097	0.921	0.807	2.12557e-37	3	HNRNPA1P48
SPATA13	5.49156e-42	0.558528	0.577	0.376	3.06083e-37	3	SPATA13
IFI35	8.84925e-42	0.852437	0.328	0.176	4.93231e-37	3	IFI35
CARHSP11	1.01897e-41	0.78893	0.374	0.217	5.67945e-37	3	CARHSP1
MTCH2	1.21647e-41	0.94793	0.283	0.144	6.78022e-37	3	MTCH2
TSEN15	1.45577e-41	0.945098	0.266	0.13	8.11405e-37	3	TSEN15
NMI	1.7543e-41	0.821745	0.342	0.185	9.77794e-37	3	NMI
GTF3C61	2.07832e-41	0.849883	0.346	0.184	1.15839e-36	3	GTF3C6
RFX5	2.36484e-41	0.858277	0.311	0.166	1.31809e-36	3	RFX5
PPP5C	4.56373e-41	0.805996	0.347	0.193	2.54369e-36	3	PPP5C
UQCRH	4.6936e-41	0.679097	0.504	0.31	2.61607e-36	3	UQCRH
NHP2	5.00245e-41	0.828857	0.357	0.197	2.78822e-36	3	NHP2
SASH3	5.38537e-41	0.528808	0.674	0.463	3.00165e-36	3	SASH3
UBE2L5P	5.41733e-41	0.741503	0.357	0.197	3.01946e-36	3	UBE2L5P
PLA2G16	7.21618e-41	0.922841	0.281	0.143	4.02208e-36	3	PLA2G16
IFI16	7.34568e-41	0.468186	0.8	0.586	4.09426e-36	3	IFI16
PCMT1	7.40151e-41	0.739274	0.424	0.248	4.12538e-36	3	PCMT1
PARP11	9.40554e-41	0.658867	0.483	0.297	5.24237e-36	3	PARP1
PSMA6	9.51626e-41	0.630686	0.581	0.37	5.30408e-36	3	PSMA6
ARPC3	1.27897e-40	0.409124	0.85	0.647	7.1286e-36	3	ARPC3
COX6C	1.31958e-40	0.634632	0.557	0.347	7.35492e-36	3	COX6C
UQCRFS1	1.37773e-40	0.685811	0.5	0.304	7.67903e-36	3	UQCRFS1
TMEM109	1.44568e-40	0.728718	0.424	0.25	8.05779e-36	3	TMEM109
DEK	1.47889e-40	0.600388	0.576	0.376	8.24289e-36	3	DEK
RBBP7	1.88552e-40	0.760214	0.399	0.231	1.05093e-35	3	RBBP7
MEA1	1.89283e-40	0.805581	0.37	0.21	1.05501e-35	3	MEA1
LAMTOR2	2.00292e-40	0.924771	0.279	0.14	1.11637e-35	3	LAMTOR2
INPP4B	2.02466e-40	0.548483	0.672	0.454	1.12848e-35	3	INPP4B
TLN1	2.02869e-40	0.558713	0.58	0.388	1.13073e-35	3	TLN1
NRAS	2.07979e-40	0.823097	0.323	0.175	1.15921e-35	3	NRAS
CHCHD2	2.20358e-40	0.427964	0.784	0.584	1.22821e-35	3	CHCHD2
LYPLA1	2.37107e-40	0.801965	0.325	0.175	1.32156e-35	3	LYPLA1
MYO1G	2.77017e-40	0.619014	0.53	0.346	1.54401e-35	3	MYO1G
SARNP	2.87101e-40	0.741361	0.405	0.235	1.60022e-35	3	SARNP
FARSA	2.91032e-40	0.872043	0.298	0.155	1.62213e-35	3	FARSA
RHOA	3.06247e-40	0.336182	0.91	0.748	1.70693e-35	3	RHOA
TIMM17A	3.19266e-40	0.89461	0.293	0.152	1.77949e-35	3	TIMM17A
WDR83OS1	3.73834e-40	0.672419	0.493	0.3	2.08364e-35	3	WDR83OS
CHMP2A1	4.30186e-40	0.732611	0.416	0.24	2.39773e-35	3	CHMP2A
NDUFAB1	4.43531e-40	0.848275	0.333	0.178	2.47211e-35	3	NDUFAB1
TPGS2	4.65557e-40	0.838597	0.308	0.165	2.59487e-35	3	TPGS2
C14orf1661	4.67058e-40	0.672479	0.506	0.308	2.60324e-35	3	C14orf166
TADA3	5.04112e-40	0.798586	0.347	0.191	2.80977e-35	3	TADA3
SDHC	6.67523e-40	0.814074	0.353	0.193	3.72057e-35	3	SDHC
ACTBP2	7.02493e-40	0.484524	0.66	0.497	3.91549e-35	3	ACTBP2
PCBP1	7.0336e-40	0.471302	0.707	0.519	3.92032e-35	3	PCBP1
M6PR	7.51345e-40	0.600101	0.58	0.374	4.18777e-35	3	M6PR
FAM53B1	7.5976e-40	0.562816	0.495	0.309	4.23468e-35	3	FAM53B
CLTA1	7.60759e-40	0.740091	0.418	0.243	4.24024e-35	3	CLTA
NDUFS8	8.73335e-40	0.725343	0.434	0.253	4.86771e-35	3	NDUFS8
MRPL52	8.7979e-40	0.927304	0.27	0.137	4.90369e-35	3	MRPL52
DTX3L	9.04875e-40	0.644714	0.457	0.281	5.0435e-35	3	DTX3L
SEC61B	9.59774e-40	0.666104	0.517	0.313	5.34949e-35	3	SEC61B
LSM6	9.85419e-40	0.884274	0.281	0.142	5.49243e-35	3	LSM6
TOMM5	9.89619e-40	0.77912	0.366	0.207	5.51584e-35	3	TOMM5
GTF2I	1.01877e-39	0.599405	0.492	0.311	5.67834e-35	3	GTF2I
MOB1A	1.23644e-39	0.488059	0.729	0.515	6.89155e-35	3	MOB1A
PSMB61	1.29658e-39	0.65241	0.552	0.347	7.22672e-35	3	PSMB6
LBR	1.41112e-39	0.649415	0.498	0.308	7.86513e-35	3	LBR
CYC1	1.75485e-39	0.800219	0.369	0.207	9.78101e-35	3	CYC1
LDHB	1.89488e-39	0.412728	0.834	0.635	1.05615e-34	3	LDHB
CTSC	2.00005e-39	0.601468	0.588	0.385	1.11477e-34	3	CTSC
NDUFB8	2.90243e-39	0.548402	0.637	0.431	1.61772e-34	3	NDUFB8
GPS1	3.02191e-39	0.773633	0.366	0.203	1.68432e-34	3	GPS1
USP1	3.12398e-39	0.929539	0.267	0.136	1.74121e-34	3	USP1
FANCA	3.19801e-39	0.857726	0.308	0.171	1.78248e-34	3	FANCA
NUP93	3.58395e-39	0.86208	0.308	0.167	1.99759e-34	3	NUP93
SMARCE11	3.62968e-39	0.676457	0.456	0.277	2.02307e-34	3	SMARCE1
PA2G4	3.75713e-39	0.594793	0.541	0.36	2.09411e-34	3	PA2G4
UBL7	3.80613e-39	0.900517	0.285	0.149	2.12142e-34	3	UBL7
NAB13	4.66874e-39	0.650272	0.447	0.275	2.60221e-34	3	NAB1
BOLA2B	5.09026e-39	0.823766	0.332	0.182	2.83716e-34	3	BOLA2B
ENO1	5.12508e-39	0.31229	0.863	0.717	2.85657e-34	3	ENO1
WHSC1	5.20814e-39	0.884237	0.295	0.161	2.90286e-34	3	WHSC1
EIF2S2	5.33695e-39	0.588951	0.51	0.328	2.97465e-34	3	EIF2S2
CNN2	5.72012e-39	0.424977	0.801	0.611	3.18822e-34	3	CNN2
HNRNPR	6.50988e-39	0.603077	0.576	0.378	3.62841e-34	3	HNRNPR
ATP5G2	6.75899e-39	0.405044	0.823	0.629	3.76726e-34	3	ATP5G2
EIF4E	8.89859e-39	0.644583	0.48	0.307	4.95981e-34	3	EIF4E
GMPS	9.53543e-39	0.875847	0.301	0.163	5.31476e-34	3	GMPS
ATP5I	1.08634e-38	0.720138	0.421	0.246	6.05495e-34	3	ATP5I
SSNA1	1.17286e-38	0.822579	0.32	0.173	6.53715e-34	3	SSNA1
TCEB2	1.22965e-38	0.573723	0.628	0.412	6.85371e-34	3	TCEB2
MRPS16	1.67248e-38	0.745071	0.354	0.2	9.32188e-34	3	MRPS16
SUMO2	1.68835e-38	0.424187	0.825	0.625	9.41033e-34	3	SUMO2
HPRT1	1.70491e-38	0.900651	0.282	0.146	9.50265e-34	3	HPRT1
HSBP1	1.74921e-38	0.825527	0.296	0.157	9.74956e-34	3	HSBP1
ZDHHC12	1.81412e-38	0.906452	0.273	0.14	1.01114e-33	3	ZDHHC12
NDUFA131	1.85912e-38	0.558183	0.641	0.431	1.03622e-33	3	NDUFA13
USB1	2.32397e-38	0.765042	0.341	0.192	1.29531e-33	3	USB1
GIMAP6	3.18235e-38	0.62626	0.461	0.285	1.77374e-33	3	GIMAP6
RP11-867G23.4	3.31876e-38	0.688249	0.393	0.233	1.84978e-33	3	RP11-867G23.4
ARF5	3.51045e-38	0.623378	0.578	0.359	1.95662e-33	3	ARF5
ZYX	3.69291e-38	0.576232	0.513	0.326	2.05832e-33	3	ZYX
MAGOH	4.12691e-38	0.834349	0.322	0.174	2.30021e-33	3	MAGOH
PRDX6	4.38659e-38	0.652756	0.517	0.323	2.44496e-33	3	PRDX6
ACP51	4.84628e-38	0.774515	0.362	0.208	2.70117e-33	3	ACP5
SRP9	5.07587e-38	0.559631	0.63	0.43	2.82914e-33	3	SRP9
NUP107	5.79969e-38	0.88804	0.266	0.136	3.23257e-33	3	NUP107
AC104820.2	5.91839e-38	0.906638	0.253	0.129	3.29873e-33	3	AC104820.2
UQCRQ	5.98863e-38	0.594656	0.539	0.344	3.33788e-33	3	UQCRQ
G6PD	6.09833e-38	0.886614	0.255	0.129	3.39903e-33	3	G6PD
TARS	6.19461e-38	0.838775	0.306	0.165	3.45269e-33	3	TARS
FAM195B	6.38001e-38	0.765728	0.364	0.206	3.55602e-33	3	FAM195B
TAPSAR1	9.13027e-38	0.439723	0.725	0.532	5.08894e-33	3	TAPSAR1
HMGB2	9.64082e-38	0.543701	0.561	0.4	5.3735e-33	3	HMGB2
SMC1A	1.13481e-37	0.745893	0.37	0.221	6.32511e-33	3	SMC1A
GLRX31	1.24514e-37	0.832525	0.328	0.184	6.94006e-33	3	GLRX3
NEDD8	1.24632e-37	0.659736	0.506	0.314	6.94664e-33	3	NEDD8
PLSCR1	1.26776e-37	0.806735	0.319	0.177	7.06611e-33	3	PLSCR1
RP11-611O2.3	1.30863e-37	0.797102	0.314	0.169	7.29392e-33	3	RP11-611O2.3
LIME1	1.41991e-37	0.599518	0.539	0.348	7.91413e-33	3	LIME1
MDH2	1.43088e-37	0.647237	0.504	0.31	7.97528e-33	3	MDH2
CBX31	1.43185e-37	0.511925	0.669	0.467	7.98068e-33	3	CBX3
PSMA1	1.49823e-37	0.540759	0.645	0.444	8.3507e-33	3	PSMA1
ATP5E	1.53225e-37	0.440379	0.796	0.578	8.5403e-33	3	ATP5E
BAK1	1.73702e-37	0.722899	0.382	0.22	9.68161e-33	3	BAK1
DNAJC9	1.85531e-37	0.873136	0.301	0.164	1.0341e-32	3	DNAJC9
RNASEH2B	1.97724e-37	0.788832	0.322	0.177	1.10205e-32	3	RNASEH2B
CSK	1.97984e-37	0.596177	0.525	0.333	1.1035e-32	3	CSK
TXLNA1	2.05223e-37	0.624087	0.49	0.31	1.14385e-32	3	TXLNA
ROMO1	2.2409e-37	0.803552	0.33	0.181	1.24901e-32	3	ROMO1
RIN31	2.36778e-37	0.726372	0.347	0.201	1.31973e-32	3	RIN3
RP11-887P2.3	2.41501e-37	0.673241	0.401	0.245	1.34605e-32	3	RP11-887P2.3
ELOVL1	2.54325e-37	0.767937	0.355	0.201	1.41753e-32	3	ELOVL1
MPHOSPH9	2.6085e-37	0.712714	0.385	0.228	1.4539e-32	3	MPHOSPH9
SRP14	2.61225e-37	0.368306	0.841	0.659	1.45599e-32	3	SRP14
ESYT1	3.0766e-37	0.592574	0.521	0.33	1.7148e-32	3	ESYT1
SFMBT2	3.64438e-37	0.743761	0.307	0.169	2.03127e-32	3	SFMBT2
RP4-583P15.14	3.7045e-37	0.597224	0.509	0.324	2.06478e-32	3	RP4-583P15.14
CASP3	3.89979e-37	0.762017	0.357	0.207	2.17362e-32	3	CASP3
RP11-500M8.7	4.64738e-37	0.873805	0.256	0.129	2.59031e-32	3	RP11-500M8.7
HIST1H2BK	5.05784e-37	0.814124	0.299	0.158	2.81909e-32	3	HIST1H2BK
RSU1	5.07644e-37	0.735296	0.384	0.226	2.82945e-32	3	RSU1
GBP21	7.45299e-37	0.483461	0.71	0.508	4.15408e-32	3	GBP2
SURF4	7.77693e-37	0.530392	0.659	0.446	4.33463e-32	3	SURF4
RBX1	8.83603e-37	0.639725	0.484	0.303	4.92494e-32	3	RBX1
SNX1	9.15948e-37	0.622477	0.489	0.315	5.10522e-32	3	SNX1
GDI2	1.10572e-36	0.537494	0.611	0.412	6.16294e-32	3	GDI2
AL353354.2	1.13221e-36	0.716134	0.388	0.226	6.31062e-32	3	AL353354.2
MPG	1.44355e-36	0.77129	0.341	0.19	8.04594e-32	3	MPG
KIF22	1.46798e-36	0.789363	0.338	0.192	8.1821e-32	3	KIF22
SAE11	1.50701e-36	0.789116	0.355	0.206	8.3996e-32	3	SAE1
AC024592.12	1.72378e-36	0.503276	0.395	0.231	9.60782e-32	3	AC024592.12
LRMP	1.7668e-36	0.625363	0.431	0.264	9.84763e-32	3	LRMP
FUT5	2.00746e-36	0.568864	0.375	0.216	1.1189e-31	3	FUT5
WSB2	2.02973e-36	0.807551	0.286	0.156	1.13131e-31	3	WSB2
REEP5	2.08719e-36	0.604587	0.542	0.347	1.16334e-31	3	REEP5
ACTR1A	2.63166e-36	0.704047	0.398	0.234	1.46681e-31	3	ACTR1A
DPM2	2.67079e-36	0.803897	0.292	0.154	1.48862e-31	3	DPM2
PPP1CC1	2.86821e-36	0.764794	0.368	0.217	1.59866e-31	3	PPP1CC
TMCO11	3.93167e-36	0.667966	0.452	0.278	2.19139e-31	3	TMCO1
GAPDHP72	4.15829e-36	0.814601	0.293	0.16	2.31771e-31	3	GAPDHP72
RBCK1	4.37096e-36	0.593163	0.533	0.343	2.43624e-31	3	RBCK1
ACAA2	4.87123e-36	0.830689	0.292	0.158	2.71508e-31	3	ACAA2
COPE	5.2142e-36	0.498305	0.716	0.499	2.90624e-31	3	COPE
YWHAE1	5.71599e-36	0.449139	0.73	0.53	3.18592e-31	3	YWHAE
DECR11	6.55576e-36	0.731574	0.388	0.229	3.65398e-31	3	DECR1
KEAP1	6.73692e-36	0.831513	0.284	0.152	3.75496e-31	3	KEAP1
NUCKS1	6.82342e-36	0.482003	0.637	0.454	3.80317e-31	3	NUCKS1
IRF41	6.9525e-36	0.695586	0.391	0.239	3.87512e-31	3	IRF4
KDELR2	7.14306e-36	0.68079	0.411	0.245	3.98133e-31	3	KDELR2
MRPS27	7.59071e-36	0.848223	0.266	0.14	4.23083e-31	3	MRPS27
SEC11A1	8.64813e-36	0.675945	0.471	0.291	4.82021e-31	3	SEC11A
TRAFD1	9.02549e-36	0.727616	0.37	0.22	5.03054e-31	3	TRAFD1
CCDC167	9.9308e-36	0.904161	0.257	0.131	5.53513e-31	3	CCDC167
GGA22	1.02954e-35	0.595922	0.491	0.318	5.73832e-31	3	GGA2
MRPL16	1.05193e-35	0.882349	0.25	0.127	5.86312e-31	3	MRPL16
IL2RB	1.16914e-35	0.411451	0.806	0.606	6.51642e-31	3	IL2RB
IDH3G	1.1853e-35	0.8081	0.304	0.166	6.60651e-31	3	IDH3G
PPA11	1.22681e-35	0.70223	0.419	0.254	6.83785e-31	3	PPA1
DCAF7	1.29075e-35	0.622705	0.427	0.262	7.19426e-31	3	DCAF7
MIS18BP1	1.38119e-35	0.597055	0.438	0.271	7.69836e-31	3	MIS18BP1
TMEM160	1.49531e-35	0.821841	0.282	0.15	8.33443e-31	3	TMEM160
UQCRFS1P11	1.51718e-35	0.639375	0.413	0.246	8.45631e-31	3	UQCRFS1P1
CKAP5	1.53023e-35	0.75778	0.315	0.179	8.52902e-31	3	CKAP5
OTUB1	1.54661e-35	0.55791	0.596	0.398	8.62036e-31	3	OTUB1
EWSR1	1.55657e-35	0.462886	0.732	0.546	8.67587e-31	3	EWSR1
NDUFC21	1.59078e-35	0.65058	0.466	0.288	8.86655e-31	3	NDUFC2
FPGS	1.63147e-35	0.75638	0.342	0.197	9.09335e-31	3	FPGS
CD3D	1.6395e-35	0.326327	0.921	0.742	9.13806e-31	3	CD3D
FCRL31	1.84977e-35	0.656732	0.415	0.251	1.03101e-30	3	FCRL3
PLEK	2.23494e-35	0.848372	0.285	0.155	1.24569e-30	3	PLEK
SFXN11	2.28659e-35	0.54062	0.552	0.372	1.27448e-30	3	SFXN1
SMS	2.77446e-35	0.846303	0.273	0.146	1.5464e-30	3	SMS
ARHGDIA	2.82338e-35	0.443075	0.662	0.487	1.57367e-30	3	ARHGDIA
DDOST	2.95215e-35	0.571106	0.64	0.427	1.64544e-30	3	DDOST
SMC41	3.23473e-35	0.673584	0.414	0.258	1.80294e-30	3	SMC4
MSN	3.54873e-35	0.34066	0.917	0.748	1.97795e-30	3	MSN
SLX1B	3.74192e-35	0.620203	0.419	0.262	2.08563e-30	3	SLX1B
SLFN12L	3.99735e-35	0.530044	0.539	0.346	2.228e-30	3	SLFN12L
PMF1	4.33515e-35	0.646771	0.454	0.294	2.41628e-30	3	PMF1
GPI	4.46426e-35	0.461605	0.728	0.535	2.48824e-30	3	GPI
ID3	4.65775e-35	0.863277	0.27	0.143	2.59609e-30	3	ID3
GAPDHP60	4.75645e-35	0.746958	0.328	0.192	2.6511e-30	3	GAPDHP60
SSR3	6.32571e-35	0.564871	0.556	0.394	3.52576e-30	3	SSR3
SIVA1	6.88208e-35	0.732334	0.387	0.232	3.83586e-30	3	SIVA1
NDUFB61	7.07699e-35	0.708193	0.367	0.217	3.9445e-30	3	NDUFB6
FKBP3	7.58342e-35	0.802269	0.293	0.16	4.22677e-30	3	FKBP3
CASP2	8.05828e-35	0.568244	0.533	0.352	4.49145e-30	3	CASP2
CCT5	8.73656e-35	0.69514	0.427	0.263	4.8695e-30	3	CCT5
GADD45GIP1	9.11515e-35	0.840292	0.266	0.14	5.08051e-30	3	GADD45GIP1
TRAPPC2L	1.05008e-34	0.853306	0.277	0.146	5.85282e-30	3	TRAPPC2L
PPP2R4	1.07993e-34	0.729881	0.32	0.183	6.01923e-30	3	PPP2R4
CTC-479C5.12	1.15568e-34	0.599915	0.419	0.264	6.4414e-30	3	CTC-479C5.12
AP3S1	1.17794e-34	0.701261	0.388	0.234	6.5655e-30	3	AP3S1
COX7C	1.18753e-34	0.518144	0.7	0.48	6.61892e-30	3	COX7C
ATP5O	1.2426e-34	0.649698	0.49	0.305	6.92589e-30	3	ATP5O
MAZ	1.27986e-34	0.6467	0.396	0.243	7.13358e-30	3	MAZ
EXOSC8	1.38361e-34	0.781492	0.306	0.17	7.71184e-30	3	EXOSC8
SYT111	1.50116e-34	0.674061	0.381	0.226	8.367e-30	3	SYT11
HAT1	1.58988e-34	0.863299	0.295	0.167	8.8615e-30	3	HAT1
C1QBP1	1.72357e-34	0.7164	0.402	0.243	9.60664e-30	3	C1QBP
EIF2S11	1.77663e-34	0.697508	0.364	0.22	9.90238e-30	3	EIF2S1
ANP32E	1.94649e-34	0.502187	0.625	0.437	1.08492e-29	3	ANP32E
BCCIP	2.1035e-34	0.762238	0.324	0.183	1.17243e-29	3	BCCIP
RGS3	2.25733e-34	0.831722	0.29	0.162	1.25817e-29	3	RGS3
UCP21	2.36888e-34	0.451297	0.784	0.57	1.32034e-29	3	UCP2
TXN2	2.42004e-34	0.779791	0.324	0.182	1.34886e-29	3	TXN2
TRIM591	2.50967e-34	0.619879	0.466	0.296	1.39882e-29	3	TRIM59
TXN1	2.62163e-34	0.661253	0.44	0.272	1.46122e-29	3	TXN
ANAPC111	2.66344e-34	0.72611	0.388	0.225	1.48452e-29	3	ANAPC11
GIMAP4	2.71498e-34	0.528114	0.656	0.442	1.51325e-29	3	GIMAP4
MRPL47	2.77915e-34	0.871755	0.255	0.132	1.54901e-29	3	MRPL47
MRPL20	2.78097e-34	0.731786	0.354	0.205	1.55003e-29	3	MRPL20
PSMD91	3.18254e-34	0.757762	0.352	0.202	1.77385e-29	3	PSMD9
PHB	3.98253e-34	0.78128	0.343	0.192	2.21974e-29	3	PHB
RP11-490H24.5	4.72193e-34	0.794888	0.295	0.169	2.63186e-29	3	RP11-490H24.5
HK1	4.74459e-34	0.664848	0.42	0.256	2.64449e-29	3	HK1
PSMB71	4.80019e-34	0.674547	0.445	0.274	2.67548e-29	3	PSMB7
NDUFB7	4.96007e-34	0.735229	0.368	0.21	2.7646e-29	3	NDUFB7
SUCLG1	5.01405e-34	0.781348	0.323	0.182	2.79468e-29	3	SUCLG1
TRAF51	5.11123e-34	0.550679	0.547	0.368	2.84885e-29	3	TRAF5
C14orf2	5.21088e-34	0.686785	0.415	0.249	2.90439e-29	3	C14orf2
PCED1B1	6.02876e-34	0.536428	0.521	0.353	3.36025e-29	3	PCED1B
LGALS11	6.94355e-34	0.689716	0.386	0.235	3.87013e-29	3	LGALS1
CASP4	7.3784e-34	0.541249	0.592	0.407	4.1125e-29	3	CASP4
EPSTI11	7.99572e-34	0.593113	0.456	0.295	4.45657e-29	3	EPSTI1
SBF1	8.45585e-34	0.600018	0.409	0.252	4.71304e-29	3	SBF1
CSNK2B	8.7061e-34	0.573809	0.582	0.378	4.85252e-29	3	CSNK2B
RALY	9.00887e-34	0.58736	0.499	0.326	5.02127e-29	3	RALY
CNDP2	9.21353e-34	0.686304	0.38	0.226	5.13534e-29	3	CNDP2
GTF2A2	9.95623e-34	0.787861	0.315	0.175	5.5493e-29	3	GTF2A2
MRPS341	1.10705e-33	0.703884	0.378	0.22	6.17036e-29	3	MRPS34
ATP5B	1.12752e-33	0.478467	0.739	0.532	6.28444e-29	3	ATP5B
STARD7	1.19023e-33	0.502516	0.558	0.377	6.63397e-29	3	STARD7
MAP4	1.23566e-33	0.506906	0.589	0.399	6.8872e-29	3	MAP4
BOLA2	1.36346e-33	0.755327	0.266	0.142	7.59951e-29	3	BOLA2
RFXANK	1.41115e-33	0.925762	0.252	0.137	7.86531e-29	3	RFXANK
ATP5EP2	1.45847e-33	0.501049	0.574	0.392	8.12908e-29	3	ATP5EP2
LA16c-3G11.7	1.47472e-33	0.647564	0.4	0.252	8.21966e-29	3	LA16c-3G11.7
ANP32B1	1.52353e-33	0.55914	0.563	0.382	8.49172e-29	3	ANP32B
PRPS2	1.62459e-33	0.770698	0.286	0.156	9.05496e-29	3	PRPS2
ORMDL2	1.66325e-33	0.863607	0.259	0.137	9.27045e-29	3	ORMDL2
CD27-AS11	1.72447e-33	0.616678	0.344	0.204	9.61169e-29	3	CD27-AS1
ANXA2	1.77813e-33	0.546762	0.622	0.427	9.91076e-29	3	ANXA2
PRMT1	1.87195e-33	0.694562	0.371	0.217	1.04337e-28	3	PRMT1
SMC31	2.17288e-33	0.646877	0.434	0.27	1.2111e-28	3	SMC3
MRPS7	2.36878e-33	0.793136	0.313	0.174	1.32029e-28	3	MRPS7
NDUFV1	2.3971e-33	0.609429	0.494	0.314	1.33607e-28	3	NDUFV1
PDCD10	2.64884e-33	0.738036	0.336	0.196	1.47638e-28	3	PDCD10
TMEM179B	2.87607e-33	0.721387	0.371	0.216	1.60304e-28	3	TMEM179B
OLA1	4.02802e-33	0.848729	0.268	0.145	2.24509e-28	3	OLA1
SF3B4	4.15044e-33	0.628539	0.415	0.256	2.31333e-28	3	SF3B4
KRAS	4.22079e-33	0.723302	0.301	0.171	2.35254e-28	3	KRAS
GTF3C1	4.31967e-33	0.711511	0.35	0.214	2.40766e-28	3	GTF3C1
COX6A1	4.9058e-33	0.563057	0.576	0.38	2.73435e-28	3	COX6A1
CD3G	5.08946e-33	0.251258	0.973	0.841	2.83671e-28	3	CD3G
C9orf161	5.23257e-33	0.598505	0.522	0.333	2.91648e-28	3	C9orf16
RNASEH2C	5.3233e-33	0.743898	0.327	0.188	2.96705e-28	3	RNASEH2C
PRELID1	5.72439e-33	0.5771	0.579	0.378	3.19061e-28	3	PRELID1
DFNB311	7.36816e-33	0.604454	0.369	0.221	4.10679e-28	3	DFNB31
CXCR3	8.0706e-33	0.567227	0.526	0.342	4.49831e-28	3	CXCR3
GPR174	9.37937e-33	0.646071	0.415	0.254	5.22778e-28	3	GPR174
MRPL22	1.36588e-32	0.864466	0.253	0.132	7.61298e-28	3	MRPL22
FERMT3	1.51451e-32	0.582708	0.528	0.343	8.44144e-28	3	FERMT3
ECH11	1.57069e-32	0.559725	0.592	0.391	8.75455e-28	3	ECH1
OSBPL3	1.64675e-32	0.573053	0.47	0.309	9.1785e-28	3	OSBPL3
NOTCH11	1.7565e-32	0.591374	0.388	0.239	9.79021e-28	3	NOTCH1
RP11-611O2.5	1.86906e-32	0.681264	0.33	0.189	1.04176e-27	3	RP11-611O2.5
NDUFA2	1.96633e-32	0.734308	0.328	0.186	1.09597e-27	3	NDUFA2
MIEN1	2.17698e-32	0.78609	0.296	0.165	1.21338e-27	3	MIEN1
RNPS1	2.21103e-32	0.576307	0.536	0.357	1.23236e-27	3	RNPS1
TKT	2.25459e-32	0.699592	0.373	0.221	1.25664e-27	3	TKT
SDHB1	2.46405e-32	0.73882	0.349	0.203	1.37339e-27	3	SDHB
PDAP1	2.58208e-32	0.569139	0.477	0.313	1.43917e-27	3	PDAP1
PPP1R18	2.77072e-32	0.515452	0.559	0.4	1.54432e-27	3	PPP1R18
AK21	3.58579e-32	0.651772	0.407	0.249	1.99861e-27	3	AK2
PUF60	4.31322e-32	0.609946	0.487	0.308	2.40406e-27	3	PUF60
PTPRJ1	4.5097e-32	0.55678	0.432	0.275	2.51357e-27	3	PTPRJ
ARL6IP1	4.65367e-32	0.444154	0.695	0.519	2.59381e-27	3	ARL6IP1
MCOLN2	4.73264e-32	0.670492	0.323	0.188	2.63783e-27	3	MCOLN2
URM1	5.74277e-32	0.750246	0.288	0.161	3.20085e-27	3	URM1
DDT	6.07561e-32	0.795517	0.287	0.158	3.38636e-27	3	DDT
IER3IP1	6.12416e-32	0.801507	0.273	0.147	3.41342e-27	3	IER3IP1
PTPN7	6.19271e-32	0.482932	0.643	0.465	3.45163e-27	3	PTPN7
DNAJC8	6.37014e-32	0.587644	0.502	0.326	3.55052e-27	3	DNAJC8
HDAC2	6.55469e-32	0.808342	0.283	0.159	3.65339e-27	3	HDAC2
CLTC	7.85173e-32	0.604308	0.426	0.274	4.37632e-27	3	CLTC
RFC1	7.97543e-32	0.638724	0.359	0.214	4.44527e-27	3	RFC1
CUEDC2	8.08947e-32	0.810935	0.269	0.144	4.50883e-27	3	CUEDC2
COX5B	8.8862e-32	0.560741	0.565	0.374	4.9529e-27	3	COX5B
HSPB111	9.46228e-32	0.728513	0.322	0.183	5.27399e-27	3	HSPB11
NDUFC1	9.70346e-32	0.782079	0.301	0.171	5.40842e-27	3	NDUFC1
BRK11	1.17237e-31	0.571416	0.605	0.397	6.53446e-27	3	BRK1
SUPT16H	1.25421e-31	0.632974	0.41	0.257	6.99057e-27	3	SUPT16H
BUB3	1.40911e-31	0.48681	0.672	0.481	7.85396e-27	3	BUB3
NUP62	1.44362e-31	0.767334	0.284	0.16	8.04633e-27	3	NUP62
MRPL4	1.45335e-31	0.80194	0.279	0.154	8.10055e-27	3	MRPL4
PTPN112	1.47451e-31	0.675941	0.371	0.228	8.21849e-27	3	PTPN11
FLII	1.53474e-31	0.507785	0.57	0.388	8.55418e-27	3	FLII
ATXN11	1.59533e-31	0.421074	0.716	0.512	8.89189e-27	3	ATXN1
USMG5	1.71933e-31	0.689137	0.378	0.225	9.58304e-27	3	USMG5
LAP3	1.78352e-31	0.624667	0.419	0.263	9.94083e-27	3	LAP3
ATPIF1	1.88285e-31	0.593572	0.49	0.324	1.04944e-26	3	ATPIF1
KLHDC3	2.07626e-31	0.786744	0.29	0.16	1.15724e-26	3	KLHDC3
PHPT11	2.1366e-31	0.750346	0.318	0.18	1.19088e-26	3	PHPT1
ATP5G1	2.39375e-31	0.793386	0.288	0.16	1.33421e-26	3	ATP5G1
RTF1	2.49491e-31	0.665898	0.366	0.225	1.39059e-26	3	RTF1
LMAN2	2.55821e-31	0.537865	0.587	0.391	1.42587e-26	3	LMAN2
CSRP1	2.56894e-31	0.771588	0.302	0.172	1.43185e-26	3	CSRP1
AP2B1	3.0383e-31	0.519924	0.528	0.358	1.69346e-26	3	AP2B1
RABAC1	3.07349e-31	0.575265	0.542	0.351	1.71307e-26	3	RABAC1
TRPS12	3.46093e-31	0.565028	0.357	0.212	1.92902e-26	3	TRPS1
DARS1	3.52498e-31	0.586948	0.477	0.314	1.96472e-26	3	DARS
NDFIP2	3.53242e-31	0.812765	0.281	0.159	1.96886e-26	3	NDFIP2
PSMD11	3.95795e-31	0.543222	0.509	0.345	2.20604e-26	3	PSMD11
TAF91	3.99606e-31	0.720405	0.35	0.207	2.22728e-26	3	TAF9
ATP5H1	4.94412e-31	0.669556	0.408	0.247	2.75571e-26	3	ATP5H
RRM1	5.49748e-31	0.823675	0.279	0.16	3.06413e-26	3	RRM1
USP14	5.83681e-31	0.727404	0.3	0.173	3.25326e-26	3	USP14
ATIC	5.93474e-31	0.85849	0.251	0.135	3.30785e-26	3	ATIC
KHDRBS1	6.98699e-31	0.633549	0.373	0.231	3.89434e-26	3	KHDRBS1
DGKZ	7.23692e-31	0.559935	0.429	0.276	4.03364e-26	3	DGKZ
PELO	7.52064e-31	0.754807	0.255	0.136	4.19178e-26	3	PELO
SNRNP40	7.5477e-31	0.711617	0.337	0.196	4.20686e-26	3	SNRNP40
PPP2R1A	8.13489e-31	0.553232	0.533	0.349	4.53414e-26	3	PPP2R1A
GHITM	8.51452e-31	0.561537	0.566	0.373	4.74574e-26	3	GHITM
POLR2E1	8.59097e-31	0.577429	0.497	0.325	4.78835e-26	3	POLR2E
NDUFA1	9.61569e-31	0.576469	0.495	0.326	5.3595e-26	3	NDUFA1
RNASEK-C17orf49	1.01802e-30	0.431301	0.63	0.466	5.67415e-26	3	RNASEK-C17orf49
CCT81	1.03816e-30	0.584057	0.511	0.336	5.78636e-26	3	CCT8
NDUFA61	1.06436e-30	0.596022	0.475	0.302	5.93243e-26	3	NDUFA6
SPCS2P4	1.10502e-30	0.583445	0.465	0.297	6.15907e-26	3	SPCS2P4
PPT1	1.20354e-30	0.71298	0.341	0.201	6.70819e-26	3	PPT1
LRRC59	1.27435e-30	0.72639	0.274	0.152	7.10286e-26	3	LRRC59
LCP2	1.27835e-30	0.345281	0.85	0.683	7.12513e-26	3	LCP2
DTX2	1.29854e-30	0.666565	0.339	0.206	7.2377e-26	3	DTX2
MITD1	1.30216e-30	0.746654	0.296	0.167	7.25785e-26	3	MITD1
SEC22B	1.31568e-30	0.4596	0.645	0.462	7.33322e-26	3	SEC22B
FAM96B	1.47777e-30	0.614615	0.477	0.299	8.23663e-26	3	FAM96B
CAPRIN1	1.62064e-30	0.607801	0.42	0.265	9.03295e-26	3	CAPRIN1
TPM4	1.66218e-30	0.478408	0.635	0.451	9.26449e-26	3	TPM4
POLR2L	1.66622e-30	0.603966	0.436	0.273	9.28702e-26	3	POLR2L
NDUFA12	1.67508e-30	0.722824	0.324	0.184	9.33637e-26	3	NDUFA12
RNU2-2P	1.713e-30	0.769635	0.281	0.16	9.54774e-26	3	RNU2-2P
UBE2A	1.81163e-30	0.647498	0.382	0.233	1.00975e-25	3	UBE2A
ADA	1.89204e-30	0.826803	0.25	0.137	1.05457e-25	3	ADA
CHMP4A	1.94524e-30	0.593915	0.472	0.301	1.08422e-25	3	CHMP4A
CDK61	1.94692e-30	0.55674	0.427	0.272	1.08516e-25	3	CDK6
EIF3I1	1.96061e-30	0.643848	0.453	0.289	1.09278e-25	3	EIF3I
ILK	1.98071e-30	0.676828	0.387	0.235	1.10399e-25	3	ILK
SRGAP2B	2.06615e-30	0.709255	0.303	0.176	1.15161e-25	3	SRGAP2B
HMGN3	2.08254e-30	0.651075	0.39	0.243	1.16075e-25	3	HMGN3
HN1	2.19134e-30	0.625944	0.445	0.277	1.22139e-25	3	HN1
ANKRD321	2.20102e-30	0.682609	0.311	0.18	1.22679e-25	3	ANKRD32
ECHS1	2.2519e-30	0.755652	0.301	0.169	1.25514e-25	3	ECHS1
TMEM2581	2.28114e-30	0.647822	0.413	0.253	1.27144e-25	3	TMEM258
CYB5B1	2.55163e-30	0.662278	0.363	0.216	1.4222e-25	3	CYB5B
CAPZA21	3.02551e-30	0.599968	0.472	0.303	1.68633e-25	3	CAPZA2
PPP2R5D	3.07653e-30	0.677539	0.318	0.184	1.71476e-25	3	PPP2R5D
ACLY	3.27587e-30	0.590634	0.429	0.276	1.82587e-25	3	ACLY
SNRNP27	3.29994e-30	0.667062	0.36	0.215	1.83929e-25	3	SNRNP27
DCAF13	3.46486e-30	0.828942	0.275	0.159	1.93121e-25	3	DCAF13
SCAMP2	3.6861e-30	0.525297	0.517	0.345	2.05452e-25	3	SCAMP2
DAXX	3.87932e-30	0.693874	0.342	0.203	2.16222e-25	3	DAXX
SLMO2	3.89319e-30	0.514418	0.532	0.357	2.16995e-25	3	SLMO2
AL590762.1	4.19319e-30	0.486231	0.616	0.428	2.33716e-25	3	AL590762.1
BAK1P1	4.21653e-30	0.64913	0.304	0.175	2.35017e-25	3	BAK1P1
PRKCH	4.28551e-30	0.340923	0.88	0.705	2.38861e-25	3	PRKCH
AKR1A1	4.88345e-30	0.795423	0.268	0.147	2.72189e-25	3	AKR1A1
SNRPG1	5.9273e-30	0.625597	0.424	0.272	3.3037e-25	3	SNRPG
ADH5	7.06364e-30	0.770106	0.271	0.149	3.93706e-25	3	ADH5
BSG	7.10234e-30	0.456132	0.619	0.44	3.95863e-25	3	BSG
PDHB	7.259e-30	0.746012	0.311	0.18	4.04595e-25	3	PDHB
TRIM691	7.81593e-30	0.653219	0.354	0.217	4.35636e-25	3	TRIM69
CAPN1	8.69497e-30	0.616283	0.415	0.261	4.84631e-25	3	CAPN1
LSM7	9.13644e-30	0.668673	0.381	0.226	5.09238e-25	3	LSM7
EBP	9.3039e-30	0.681836	0.37	0.228	5.18572e-25	3	EBP
ACTR2	1.05428e-29	0.514176	0.538	0.365	5.87622e-25	3	ACTR2
ZFP91	1.06791e-29	0.711067	0.263	0.147	5.95219e-25	3	ZFP91
MTHFD21	1.07331e-29	0.573586	0.469	0.308	5.98233e-25	3	MTHFD2
OSTC1	1.09244e-29	0.676109	0.359	0.215	6.08892e-25	3	OSTC
ITGB71	1.10265e-29	0.68733	0.334	0.198	6.14582e-25	3	ITGB7
TBC1D2B	1.15704e-29	0.640877	0.336	0.203	6.449e-25	3	TBC1D2B
MRPL41	1.22046e-29	0.759502	0.282	0.155	6.80247e-25	3	MRPL41
AMICA12	1.43464e-29	0.615908	0.427	0.274	7.99624e-25	3	AMICA1
EMC4	1.45662e-29	0.658236	0.413	0.258	8.11879e-25	3	EMC4
DNMT1	1.58338e-29	0.565129	0.481	0.321	8.82528e-25	3	DNMT1
COX7A2L	1.64142e-29	0.582882	0.477	0.303	9.14876e-25	3	COX7A2L
TTN2	1.69157e-29	0.422904	0.541	0.379	9.42831e-25	3	TTN
DCTN3	1.73092e-29	0.703726	0.349	0.207	9.64761e-25	3	DCTN3
DNAJC15	1.73615e-29	0.720101	0.28	0.158	9.67677e-25	3	DNAJC15
NDUFA3	1.90186e-29	0.602258	0.452	0.285	1.06004e-24	3	NDUFA3
ASXL21	1.93608e-29	0.499621	0.474	0.316	1.07911e-24	3	ASXL2
VCP1	2.06109e-29	0.491708	0.628	0.434	1.14879e-24	3	VCP
NOP16	2.17405e-29	0.661419	0.381	0.246	1.21175e-24	3	NOP16
XRCC5	2.2266e-29	0.512079	0.613	0.425	1.24104e-24	3	XRCC5
VTA1	2.34642e-29	0.71162	0.325	0.193	1.30783e-24	3	VTA1
COX7B	2.37973e-29	0.642781	0.391	0.242	1.32639e-24	3	COX7B
DYNLL12	2.68281e-29	0.582255	0.484	0.315	1.49532e-24	3	DYNLL1
VDAC3	2.84197e-29	0.677063	0.371	0.224	1.58403e-24	3	VDAC3
PSMA7	3.02221e-29	0.388663	0.829	0.63	1.68449e-24	3	PSMA7
GABARAP1	3.18451e-29	0.461607	0.782	0.564	1.77495e-24	3	GABARAP
AC012379.1	3.25294e-29	0.565944	0.386	0.239	1.81309e-24	3	AC012379.1
ADRM1	3.64853e-29	0.6059	0.472	0.3	2.03358e-24	3	ADRM1
SEC31B	3.64996e-29	0.734915	0.268	0.152	2.03438e-24	3	SEC31B
ZNHIT1	3.67324e-29	0.627887	0.397	0.244	2.04736e-24	3	ZNHIT1
SF3B3	3.95298e-29	0.591866	0.42	0.266	2.20327e-24	3	SF3B3
TOR1A	4.08053e-29	0.778201	0.268	0.148	2.27437e-24	3	TOR1A
POLD4	4.19024e-29	0.534826	0.491	0.321	2.33551e-24	3	POLD4
NDUFB9	4.22553e-29	0.643438	0.409	0.252	2.35518e-24	3	NDUFB9
SERBP1	4.46999e-29	0.464766	0.65	0.468	2.49144e-24	3	SERBP1
CEP57	4.70446e-29	0.634382	0.359	0.219	2.62212e-24	3	CEP57
SSR1	4.79983e-29	0.455608	0.589	0.42	2.67528e-24	3	SSR1
PRPF40A	5.14369e-29	0.574981	0.448	0.295	2.86694e-24	3	PRPF40A
ABRACL	5.15198e-29	0.628834	0.434	0.269	2.87156e-24	3	ABRACL
C21orf91	5.45442e-29	0.648945	0.309	0.18	3.04013e-24	3	C21orf91
THOC7	5.49827e-29	0.735395	0.284	0.16	3.06457e-24	3	THOC7
MRPL43	5.5046e-29	0.806927	0.251	0.136	3.0681e-24	3	MRPL43
NAA10	6.35164e-29	0.697111	0.333	0.197	3.54021e-24	3	NAA10
EPRS	6.4975e-29	0.707291	0.309	0.184	3.62151e-24	3	EPRS
CHTF8	7.18964e-29	0.729156	0.287	0.162	4.00729e-24	3	CHTF8
NUDT22	7.64297e-29	0.703527	0.322	0.19	4.25996e-24	3	NUDT22
CKAP2	7.98811e-29	0.660217	0.338	0.203	4.45233e-24	3	CKAP2
TIMM17B	8.15018e-29	0.672201	0.328	0.194	4.54267e-24	3	TIMM17B
CLEC2B1	8.31308e-29	0.51297	0.587	0.384	4.63346e-24	3	CLEC2B
PFKP1	8.42343e-29	0.573091	0.443	0.286	4.69497e-24	3	PFKP
FBL	8.56517e-29	0.63771	0.399	0.249	4.77397e-24	3	FBL
LAMTOR1	9.04719e-29	0.693113	0.33	0.198	5.04263e-24	3	LAMTOR1
RP1-241P17.41	9.20357e-29	0.504704	0.475	0.318	5.12979e-24	3	RP1-241P17.4
RNF4	9.95023e-29	0.49096	0.583	0.399	5.54596e-24	3	RNF4
THOC3	1.05108e-28	0.798779	0.256	0.141	5.85843e-24	3	THOC3
DTHD12	1.06589e-28	0.553535	0.391	0.246	5.94097e-24	3	DTHD1
DR1	1.07315e-28	0.408697	0.675	0.491	5.98143e-24	3	DR1
TIMMDC1	1.22006e-28	0.742043	0.269	0.15	6.80024e-24	3	TIMMDC1
PARVG	1.24932e-28	0.499435	0.546	0.379	6.96331e-24	3	PARVG
DENR1	1.32126e-28	0.632274	0.373	0.23	7.36432e-24	3	DENR
COPS61	1.54164e-28	0.624176	0.433	0.271	8.59264e-24	3	COPS6
FKBP8	1.55696e-28	0.613095	0.346	0.214	8.67802e-24	3	FKBP8
OAS3	1.59256e-28	0.674517	0.346	0.214	8.87647e-24	3	OAS3
HNRNPM	1.60214e-28	0.444831	0.651	0.488	8.92984e-24	3	HNRNPM
ARL6IP6	1.6208e-28	0.731949	0.286	0.166	9.03387e-24	3	ARL6IP6
GORASP2	1.64015e-28	0.653064	0.347	0.211	9.14168e-24	3	GORASP2
DNAJB11	1.68136e-28	0.540444	0.488	0.325	9.37141e-24	3	DNAJB11
ATP6V1F	1.77325e-28	0.673304	0.376	0.232	9.88355e-24	3	ATP6V1F
ISY1	1.93859e-28	0.728999	0.295	0.173	1.08051e-23	3	ISY1
RP11-550F7.1	1.99182e-28	0.566414	0.394	0.252	1.11018e-23	3	RP11-550F7.1
TMEM14B	2.07822e-28	0.639405	0.392	0.242	1.15834e-23	3	TMEM14B
SF3B5	2.10685e-28	0.664035	0.366	0.218	1.1743e-23	3	SF3B5
XRCC6	2.30904e-28	0.439938	0.7	0.518	1.28699e-23	3	XRCC6
GNAI3	2.50695e-28	0.689778	0.344	0.207	1.3973e-23	3	GNAI3
NDUFB2	2.55083e-28	0.62462	0.432	0.268	1.42176e-23	3	NDUFB2
DCLRE1C	2.57163e-28	0.764279	0.276	0.161	1.43335e-23	3	DCLRE1C
COPS3	2.72665e-28	0.716819	0.298	0.172	1.51975e-23	3	COPS3
HADHA1	2.90768e-28	0.579456	0.445	0.29	1.62066e-23	3	HADHA
CHTOP	3.07514e-28	0.625916	0.387	0.242	1.71399e-23	3	CHTOP
FDFT11	3.72861e-28	0.602245	0.408	0.258	2.07821e-23	3	FDFT1
MRP631	3.8085e-28	0.650048	0.326	0.19	2.12274e-23	3	MRP63
HNRNPCP2	4.24673e-28	0.339732	0.782	0.619	2.367e-23	3	HNRNPCP2
RAD21	4.33794e-28	0.536502	0.486	0.348	2.41784e-23	3	RAD21
STXBP2	4.38488e-28	0.566477	0.432	0.279	2.444e-23	3	STXBP2
EIF4EBP2	4.79027e-28	0.49812	0.497	0.342	2.66995e-23	3	EIF4EBP2
ARPC4-TTLL3	4.79993e-28	0.501685	0.435	0.285	2.67534e-23	3	ARPC4-TTLL3
PPP1R71	5.29276e-28	0.709611	0.326	0.196	2.95003e-23	3	PPP1R7
NOP101	5.31307e-28	0.660396	0.38	0.229	2.96135e-23	3	NOP10
PSMD15	6.05226e-28	0.691819	0.317	0.19	3.37335e-23	3	PSMD1
TRAPPC5	6.55348e-28	0.752522	0.286	0.162	3.65271e-23	3	TRAPPC5
SRSF10	6.68438e-28	0.556821	0.459	0.303	3.72567e-23	3	SRSF10
POLR2J1	6.81201e-28	0.656384	0.368	0.227	3.79681e-23	3	POLR2J
UBASH3A	7.28885e-28	0.615226	0.364	0.23	4.06259e-23	3	UBASH3A
NDUFB4	7.53412e-28	0.621522	0.413	0.256	4.19929e-23	3	NDUFB4
ATP5D	8.07517e-28	0.515603	0.549	0.373	4.50086e-23	3	ATP5D
STRA13	8.2188e-28	0.77515	0.275	0.156	4.58091e-23	3	STRA13
YBX1	8.23166e-28	0.515778	0.437	0.289	4.58808e-23	3	YBX1
C11orf311	8.80034e-28	0.604596	0.446	0.278	4.90504e-23	3	C11orf31
HIGD1A	8.95868e-28	0.726218	0.319	0.188	4.9933e-23	3	HIGD1A
EIF4E2	9.01897e-28	0.713567	0.304	0.181	5.0269e-23	3	EIF4E2
CANX	9.22252e-28	0.470288	0.603	0.421	5.14035e-23	3	CANX
UCHL5	9.32604e-28	0.666743	0.316	0.187	5.19805e-23	3	UCHL5
COX16	9.37923e-28	0.761857	0.256	0.143	5.2277e-23	3	COX16
PDCD61	1.18377e-27	0.619306	0.411	0.262	6.59799e-23	3	PDCD6
PSME3	1.27785e-27	0.679418	0.31	0.185	7.12236e-23	3	PSME3
PSMC41	1.53611e-27	0.686091	0.335	0.199	8.56182e-23	3	PSMC4
RP11-773D16.1	1.5378e-27	0.776204	0.268	0.156	8.57126e-23	3	RP11-773D16.1
PTBP1	1.60722e-27	0.481867	0.589	0.424	8.95816e-23	3	PTBP1
GARS1	1.6615e-27	0.637269	0.347	0.213	9.26071e-23	3	GARS
ST8SIA4	1.74508e-27	0.571365	0.393	0.252	9.72653e-23	3	ST8SIA4
LSM4	2.13188e-27	0.626292	0.376	0.23	1.18825e-22	3	LSM4
RAB101	2.28328e-27	0.562025	0.437	0.287	1.27263e-22	3	RAB10
AP003419.11	2.32455e-27	0.633072	0.337	0.206	1.29563e-22	3	AP003419.11
FDPS	2.36025e-27	0.701326	0.327	0.193	1.31553e-22	3	FDPS
LARP1	2.7052e-27	0.548353	0.392	0.256	1.5078e-22	3	LARP1
SUMO11	2.85108e-27	0.479575	0.578	0.412	1.58911e-22	3	SUMO1
PLEKHJ1	3.18009e-27	0.678758	0.331	0.199	1.77249e-22	3	PLEKHJ1
RP11-622K12.1	3.21099e-27	0.620881	0.335	0.204	1.78971e-22	3	RP11-622K12.1
SZRD11	3.24399e-27	0.540422	0.443	0.293	1.8081e-22	3	SZRD1
SPCS3	3.30755e-27	0.453713	0.576	0.416	1.84353e-22	3	SPCS3
DDB1	3.69496e-27	0.589102	0.418	0.276	2.05946e-22	3	DDB1
HNRNPA3	3.74121e-27	0.423966	0.63	0.47	2.08524e-22	3	HNRNPA3
LGALS91	4.02882e-27	0.686112	0.311	0.189	2.24554e-22	3	LGALS9
NT5C	5.31363e-27	0.708609	0.288	0.164	2.96166e-22	3	NT5C
RASSF1	5.67723e-27	0.545581	0.432	0.28	3.16432e-22	3	RASSF1
RTCB	5.69103e-27	0.732307	0.284	0.164	3.17201e-22	3	RTCB
TRPV2	5.96154e-27	0.678467	0.338	0.208	3.32278e-22	3	TRPV2
PPIB	6.27642e-27	0.391474	0.805	0.613	3.49829e-22	3	PPIB
SPCS2	6.85896e-27	0.53177	0.511	0.34	3.82298e-22	3	SPCS2
PSMA3	6.91861e-27	0.433452	0.592	0.451	3.85623e-22	3	PSMA3
GRHPR	7.17111e-27	0.791982	0.261	0.152	3.99696e-22	3	GRHPR
CCDC1411	7.25803e-27	0.627212	0.275	0.159	4.04541e-22	3	CCDC141
IDH3B	7.63449e-27	0.532573	0.45	0.295	4.25524e-22	3	IDH3B
RAB11B	9.20125e-27	0.518659	0.429	0.28	5.1285e-22	3	RAB11B
IPO9	9.31522e-27	0.704062	0.287	0.172	5.19202e-22	3	IPO9
CRIM1	9.53821e-27	0.672073	0.275	0.163	5.31631e-22	3	CRIM1
MMADHC1	1.01253e-26	0.633254	0.381	0.239	5.64356e-22	3	MMADHC
PPP4C	1.02831e-26	0.713455	0.284	0.164	5.7315e-22	3	PPP4C
TRERF1	1.26498e-26	0.534634	0.419	0.277	7.05059e-22	3	TRERF1
ARHGAP11	1.29033e-26	0.493903	0.462	0.303	7.19189e-22	3	ARHGAP1
SDHD	1.29422e-26	0.613281	0.41	0.263	7.21362e-22	3	SDHD
MFF1	1.32903e-26	0.637972	0.349	0.215	7.40763e-22	3	MFF
DTX2P1	1.37002e-26	0.678842	0.264	0.154	7.63608e-22	3	DTX2P1
ILF21	1.37861e-26	0.563624	0.471	0.314	7.68397e-22	3	ILF2
GPR171	1.52818e-26	0.564301	0.418	0.271	8.51761e-22	3	GPR171
PTP4A2	1.53018e-26	0.465233	0.534	0.375	8.52874e-22	3	PTP4A2
NUDT51	1.6038e-26	0.647767	0.356	0.221	8.93911e-22	3	NUDT5
DESI1	1.77557e-26	0.699634	0.266	0.153	9.8965e-22	3	DESI1
CPSF71	1.87111e-26	0.534085	0.368	0.232	1.0429e-21	3	CPSF7
PSMD131	1.90615e-26	0.55287	0.478	0.322	1.06243e-21	3	PSMD13
ISG15	1.91552e-26	0.477432	0.607	0.42	1.06766e-21	3	ISG15
NCALD	2.13164e-26	0.732724	0.261	0.152	1.18811e-21	3	NCALD
SP140	2.24934e-26	0.486047	0.528	0.372	1.25371e-21	3	SP140
MIF	2.2755e-26	0.394202	0.716	0.542	1.2683e-21	3	MIF
DCAF11	2.3576e-26	0.659946	0.329	0.203	1.31405e-21	3	DCAF11
CNP1	2.52758e-26	0.623048	0.335	0.206	1.4088e-21	3	CNP
H3F3AP4	2.6596e-26	0.298615	0.844	0.698	1.48238e-21	3	H3F3AP4
SEL1L3	2.73972e-26	0.57329	0.362	0.232	1.52704e-21	3	SEL1L3
ARRB2	2.79792e-26	0.479811	0.437	0.289	1.55948e-21	3	ARRB2
ARF6	2.81535e-26	0.308255	0.83	0.673	1.56919e-21	3	ARF6
AP1M1	2.92341e-26	0.599156	0.392	0.245	1.62942e-21	3	AP1M1
SHKBP1	2.97354e-26	0.566899	0.453	0.292	1.65736e-21	3	SHKBP1
CNIH11	2.99688e-26	0.643177	0.343	0.209	1.67037e-21	3	CNIH1
IGF2R	2.99699e-26	0.6715	0.309	0.194	1.67043e-21	3	IGF2R
NDUFA101	3.21708e-26	0.569584	0.419	0.277	1.7931e-21	3	NDUFA10
EMC7	3.5564e-26	0.635543	0.375	0.231	1.98223e-21	3	EMC7
PARP9	3.81596e-26	0.489476	0.515	0.351	2.1269e-21	3	PARP9
C7orf55-LUC7L2	3.8177e-26	0.458434	0.502	0.348	2.12787e-21	3	C7orf55-LUC7L2
SCP2	3.89954e-26	0.58115	0.449	0.29	2.17349e-21	3	SCP2
THRAP3	4.17578e-26	0.303556	0.857	0.704	2.32745e-21	3	THRAP3
RBBP4	4.47727e-26	0.470389	0.558	0.4	2.4955e-21	3	RBBP4
GART	4.64738e-26	0.737085	0.273	0.162	2.59031e-21	3	GART
C19orf10	4.88739e-26	0.624861	0.362	0.225	2.72409e-21	3	C19orf10
PNKD	4.89401e-26	0.757371	0.252	0.142	2.72777e-21	3	PNKD
POP4	4.92517e-26	0.740332	0.261	0.15	2.74514e-21	3	POP4
AAMP	5.03438e-26	0.618793	0.383	0.245	2.80601e-21	3	AAMP
TUFM	5.14918e-26	0.556677	0.48	0.312	2.87e-21	3	TUFM
R3HDM1	5.45795e-26	0.624359	0.313	0.192	3.0421e-21	3	R3HDM1
C7orf73	5.50887e-26	0.644938	0.325	0.197	3.07048e-21	3	C7orf73
CYB561D2	5.52839e-26	0.711413	0.278	0.162	3.08136e-21	3	CYB561D2
REC8	5.52854e-26	0.706203	0.26	0.149	3.08144e-21	3	REC8
MX1	5.89004e-26	0.586038	0.378	0.247	3.28293e-21	3	MX1
TCEA1P2	5.95538e-26	0.47943	0.469	0.304	3.31935e-21	3	TCEA1P2
GNB2	6.30416e-26	0.696242	0.255	0.148	3.51375e-21	3	GNB2
H3F3A	6.44878e-26	0.302513	0.87	0.708	3.59435e-21	3	H3F3A
LSM12	6.63256e-26	0.514509	0.513	0.347	3.69679e-21	3	LSM12
XPO1	6.98392e-26	0.532864	0.395	0.258	3.89263e-21	3	XPO1
SRSF1	7.0466e-26	0.483733	0.591	0.411	3.92756e-21	3	SRSF1
PFDN2	7.10926e-26	0.703599	0.28	0.162	3.96249e-21	3	PFDN2
ARHGAP30	7.45787e-26	0.488467	0.554	0.385	4.15679e-21	3	ARHGAP30
NDUFB5	7.53036e-26	0.708653	0.289	0.17	4.19719e-21	3	NDUFB5
HNRNPKP4	7.80384e-26	0.416335	0.576	0.421	4.34962e-21	3	HNRNPKP4
ZCCHC17	8.87312e-26	0.726889	0.253	0.143	4.94561e-21	3	ZCCHC17
IGFLR12	8.93905e-26	0.563163	0.434	0.285	4.98236e-21	3	IGFLR1
CD2	1.06494e-25	0.277597	0.924	0.773	5.93568e-21	3	CD2
CMC11	1.12278e-25	0.621142	0.341	0.212	6.25806e-21	3	CMC1
CBLB	1.20076e-25	0.337115	0.863	0.686	6.69269e-21	3	CBLB
COG4	1.20373e-25	0.716367	0.26	0.151	6.70925e-21	3	COG4
SRP19	1.31455e-25	0.628878	0.336	0.208	7.32692e-21	3	SRP19
SUZ12	1.3969e-25	0.589338	0.264	0.154	7.78588e-21	3	SUZ12
C5orf561	1.40831e-25	0.544462	0.415	0.266	7.84947e-21	3	C5orf56
ALDOA	1.41721e-25	0.270623	0.901	0.756	7.89908e-21	3	ALDOA
STAMBP	1.497e-25	0.705776	0.274	0.162	8.34382e-21	3	STAMBP
AP1B1	1.58422e-25	0.620805	0.304	0.183	8.82998e-21	3	AP1B1
SSBP1	1.59373e-25	0.57552	0.415	0.269	8.88295e-21	3	SSBP1
CNIH4	1.63017e-25	0.640249	0.319	0.195	9.0861e-21	3	CNIH4
PSMD71	1.64499e-25	0.600981	0.398	0.261	9.16868e-21	3	PSMD7
MTRNR2L8	1.70608e-25	0.283126	0.888	0.825	9.50916e-21	3	MTRNR2L8
DEDD1	1.80843e-25	0.621757	0.327	0.205	1.00797e-20	3	DEDD
MLX	1.8296e-25	0.643676	0.306	0.183	1.01976e-20	3	MLX
SUMO3	1.84469e-25	0.598544	0.367	0.228	1.02817e-20	3	SUMO3
P4HB	1.86775e-25	0.49902	0.573	0.393	1.04103e-20	3	P4HB
TMEM50A	1.87579e-25	0.516877	0.565	0.394	1.04551e-20	3	TMEM50A
CLSTN31	1.94587e-25	0.52464	0.383	0.251	1.08457e-20	3	CLSTN3
CSNK2A2	1.95952e-25	0.569904	0.343	0.215	1.09218e-20	3	CSNK2A2
STT3A	1.96351e-25	0.512001	0.455	0.313	1.0944e-20	3	STT3A
SAMM50	2.59077e-25	0.682674	0.279	0.166	1.44402e-20	3	SAMM50
FIS1	2.67289e-25	0.619765	0.359	0.223	1.48979e-20	3	FIS1
UFC1	2.74817e-25	0.585746	0.415	0.264	1.53175e-20	3	UFC1
IP6K2	2.81237e-25	0.587046	0.384	0.251	1.56753e-20	3	IP6K2
UBA3	3.63889e-25	0.598754	0.375	0.238	2.02821e-20	3	UBA3
SRGAP21	3.73119e-25	0.473647	0.454	0.305	2.07965e-20	3	SRGAP2
NCAPH2	3.91064e-25	0.737467	0.263	0.154	2.17967e-20	3	NCAPH2
EIF3M	4.13745e-25	0.519097	0.512	0.354	2.30609e-20	3	EIF3M
TBC1D10C	4.37157e-25	0.35546	0.698	0.544	2.43658e-20	3	TBC1D10C
NUTM2A-AS1	4.37886e-25	0.480068	0.455	0.31	2.44065e-20	3	NUTM2A-AS1
YIF1A	4.44056e-25	0.75072	0.257	0.148	2.47504e-20	3	YIF1A
CNPY2	4.54723e-25	0.645773	0.33	0.201	2.53449e-20	3	CNPY2
COMT	5.11482e-25	0.724327	0.259	0.147	2.85085e-20	3	COMT
RP11-9L18.2	5.13322e-25	0.562522	0.301	0.183	2.8611e-20	3	RP11-9L18.2
CHERP	5.2101e-25	0.609805	0.263	0.155	2.90395e-20	3	CHERP
DDX60	5.23782e-25	0.627352	0.315	0.197	2.9194e-20	3	DDX60
C6orf89	5.31639e-25	0.641114	0.288	0.174	2.9632e-20	3	C6orf89
PRPF31	5.35112e-25	0.747182	0.255	0.147	2.98256e-20	3	PRPF31
UBE2F1	5.36604e-25	0.659564	0.322	0.201	2.99087e-20	3	UBE2F
PAG11	5.7737e-25	0.447492	0.53	0.376	3.21809e-20	3	PAG1
TMEM167A	6.78696e-25	0.706643	0.263	0.153	3.78285e-20	3	TMEM167A
HNRNPKP1	7.06909e-25	0.369493	0.67	0.502	3.9401e-20	3	HNRNPKP1
FRG1	7.16056e-25	0.531584	0.41	0.28	3.99108e-20	3	FRG1
CCT31	7.32177e-25	0.526234	0.501	0.349	4.08094e-20	3	CCT3
SAMD9L	7.58508e-25	0.576787	0.378	0.25	4.22769e-20	3	SAMD9L
MAPRE1	7.95674e-25	0.535776	0.469	0.32	4.43485e-20	3	MAPRE1
CHMP1A1	8.89915e-25	0.618435	0.363	0.23	4.96012e-20	3	CHMP1A
ETNK1	9.93723e-25	0.38572	0.764	0.568	5.53871e-20	3	ETNK1
NDUFS2	1.0207e-24	0.672651	0.303	0.183	5.68909e-20	3	NDUFS2
PYHIN1	1.0849e-24	0.44898	0.627	0.44	6.04693e-20	3	PYHIN1
PRRC2A	1.11711e-24	0.449659	0.491	0.343	6.22642e-20	3	PRRC2A
EYA3	1.15715e-24	0.594603	0.328	0.207	6.44959e-20	3	EYA3
CHMP5	1.18906e-24	0.643641	0.323	0.196	6.62745e-20	3	CHMP5
CCDC53	1.19421e-24	0.684767	0.285	0.172	6.65614e-20	3	CCDC53
SEC61G	1.20816e-24	0.634118	0.354	0.217	6.73393e-20	3	SEC61G
TCERG1	1.3576e-24	0.476645	0.494	0.341	7.56683e-20	3	TCERG1
NUBP2	1.36943e-24	0.631804	0.316	0.189	7.63281e-20	3	NUBP2
RANP1	1.38017e-24	0.699845	0.266	0.16	7.69264e-20	3	RANP1
C11orf73	1.50723e-24	0.709544	0.268	0.156	8.40084e-20	3	C11orf73
CCDC124	1.54189e-24	0.696441	0.263	0.151	8.59405e-20	3	CCDC124
KPNB1	1.60864e-24	0.428394	0.536	0.388	8.96609e-20	3	KPNB1
LSM12P1	1.63934e-24	0.642935	0.308	0.185	9.13718e-20	3	LSM12P1
AC017002.11	1.65573e-24	0.63908	0.293	0.178	9.22853e-20	3	AC017002.1
EIF4G1	1.66686e-24	0.468966	0.514	0.368	9.29059e-20	3	EIF4G1
TOMM6	1.70019e-24	0.604332	0.373	0.231	9.47634e-20	3	TOMM6
NDUFS3	1.77184e-24	0.656581	0.311	0.188	9.87573e-20	3	NDUFS3
ZFX	1.84307e-24	0.494446	0.42	0.286	1.02727e-19	3	ZFX
RNF181	1.84325e-24	0.662547	0.304	0.181	1.02737e-19	3	RNF181
IMMT	1.86387e-24	0.652098	0.311	0.19	1.03887e-19	3	IMMT
ACP1	1.87299e-24	0.56593	0.414	0.266	1.04395e-19	3	ACP1
CCT7	2.37901e-24	0.538439	0.488	0.329	1.32599e-19	3	CCT7
ITGA11	2.45082e-24	0.688733	0.274	0.167	1.36601e-19	3	ITGA1
TCEB11	2.47748e-24	0.618964	0.346	0.215	1.38087e-19	3	TCEB1
OXCT11	2.68035e-24	0.67034	0.323	0.21	1.49395e-19	3	OXCT1
SSR4	2.91652e-24	0.467457	0.655	0.463	1.62558e-19	3	SSR4
UBE2I	3.12531e-24	0.485881	0.575	0.404	1.74195e-19	3	UBE2I
MLF2	3.14129e-24	0.551295	0.457	0.295	1.75086e-19	3	MLF2
CHP1	3.35925e-24	0.472597	0.608	0.416	1.87235e-19	3	CHP1
HIGD2A	3.52265e-24	0.517262	0.518	0.351	1.96342e-19	3	HIGD2A
PARP14	3.68503e-24	0.381379	0.603	0.437	2.05392e-19	3	PARP14
SNX171	3.91002e-24	0.546526	0.459	0.304	2.17933e-19	3	SNX17
ATP6V1E1	3.92624e-24	0.654463	0.304	0.185	2.18837e-19	3	ATP6V1E1
APEH	4.00522e-24	0.576201	0.368	0.234	2.23239e-19	3	APEH
UQCC2	4.18195e-24	0.723971	0.25	0.149	2.3309e-19	3	UQCC2
TMED2	4.35742e-24	0.461778	0.62	0.455	2.42869e-19	3	TMED2
ARNT	4.69199e-24	0.555108	0.344	0.221	2.61518e-19	3	ARNT
SMARCB1	4.71387e-24	0.568246	0.34	0.213	2.62737e-19	3	SMARCB1
SLC25A46	4.82975e-24	0.712816	0.251	0.148	2.69196e-19	3	SLC25A46
NMT1	5.04403e-24	0.519076	0.414	0.278	2.81139e-19	3	NMT1
IAH1	5.11264e-24	0.471766	0.501	0.36	2.84963e-19	3	IAH1
NNT	5.52123e-24	0.606907	0.285	0.173	3.07737e-19	3	NNT
TROVE2	5.8611e-24	0.419113	0.552	0.397	3.2668e-19	3	TROVE2
SF3A31	5.87496e-24	0.574902	0.34	0.214	3.27453e-19	3	SF3A3
MRPS24	6.65476e-24	0.691484	0.279	0.163	3.70916e-19	3	MRPS24
TIMM23	6.97784e-24	0.664039	0.297	0.186	3.88924e-19	3	TIMM23
TRIM25	7.0249e-24	0.619036	0.283	0.173	3.91547e-19	3	TRIM25
PPM1M1	7.12536e-24	0.484249	0.382	0.248	3.97146e-19	3	PPM1M
HDLBP	7.31122e-24	0.545326	0.399	0.271	4.07506e-19	3	HDLBP
SH2D2A	7.98091e-24	0.356989	0.759	0.574	4.44832e-19	3	SH2D2A
C19orf53	8.02028e-24	0.546796	0.459	0.305	4.47026e-19	3	C19orf53
FBXO7	8.17011e-24	0.528114	0.459	0.307	4.55377e-19	3	FBXO7
CLNS1A1	8.6955e-24	0.546268	0.41	0.272	4.84661e-19	3	CLNS1A
RNF7	8.77124e-24	0.56863	0.416	0.276	4.88882e-19	3	RNF7
CSNK2A1	1.02828e-23	0.665562	0.278	0.17	5.73133e-19	3	CSNK2A1
TBCA1	1.06693e-23	0.624268	0.324	0.202	5.94677e-19	3	TBCA
C21orf33	1.08719e-23	0.522346	0.41	0.273	6.05967e-19	3	C21orf33
TOMM22	1.1921e-23	0.546402	0.429	0.297	6.64443e-19	3	TOMM22
BAZ1B	1.22307e-23	0.656728	0.264	0.16	6.817e-19	3	BAZ1B
NDUFA41	1.26306e-23	0.472105	0.595	0.412	7.03994e-19	3	NDUFA4
H2AFV1	1.28545e-23	0.595287	0.363	0.241	7.16474e-19	3	H2AFV
NDUFAF31	1.34064e-23	0.6358	0.332	0.209	7.47234e-19	3	NDUFAF3
LAMTOR5	1.3668e-23	0.613521	0.365	0.23	7.61815e-19	3	LAMTOR5
CBX6	1.36795e-23	0.387845	0.677	0.494	7.62455e-19	3	CBX6
RAPGEF1	1.62694e-23	0.435984	0.473	0.331	9.06805e-19	3	RAPGEF1
TXNDC15	1.68209e-23	0.674554	0.268	0.16	9.37546e-19	3	TXNDC15
RNF167	1.80602e-23	0.474316	0.514	0.351	1.00662e-18	3	RNF167
NSMCE1	1.81592e-23	0.686893	0.263	0.153	1.01214e-18	3	NSMCE1
LARP7	1.87215e-23	0.63921	0.297	0.185	1.04348e-18	3	LARP7
MAGT1	1.99091e-23	0.680261	0.265	0.159	1.10967e-18	3	MAGT1
PGK1	2.03328e-23	0.281941	0.824	0.699	1.13329e-18	3	PGK1
DDX23	2.07807e-23	0.702259	0.257	0.152	1.15825e-18	3	DDX23
TCEA1	2.21779e-23	0.500853	0.543	0.365	1.23613e-18	3	TCEA1
EIF2AK2	2.24544e-23	0.569673	0.338	0.219	1.25154e-18	3	EIF2AK2
NDUFB1	2.28785e-23	0.681624	0.271	0.16	1.27518e-18	3	NDUFB1
C22orf39	2.29461e-23	0.646381	0.265	0.159	1.27895e-18	3	C22orf39
PPDPF	2.5378e-23	0.540702	0.365	0.244	1.41449e-18	3	PPDPF
RAD23A	2.57617e-23	0.501791	0.49	0.327	1.43588e-18	3	RAD23A
TINF2	2.70193e-23	0.62484	0.331	0.206	1.50597e-18	3	TINF2
UFD1L	2.79502e-23	0.574951	0.386	0.259	1.55786e-18	3	UFD1L
RP11-498C9.2	2.92446e-23	0.479255	0.442	0.298	1.63001e-18	3	RP11-498C9.2
DCP21	2.98569e-23	0.494545	0.424	0.294	1.66413e-18	3	DCP2
CSE1L	2.99237e-23	0.639889	0.284	0.176	1.66785e-18	3	CSE1L
NAPRT1	3.0019e-23	0.710409	0.272	0.163	1.67317e-18	3	NAPRT1
SHISA5	3.02163e-23	0.427453	0.66	0.483	1.68417e-18	3	SHISA5
NBN	3.03977e-23	0.662126	0.26	0.157	1.69427e-18	3	NBN
CRKL	3.07815e-23	0.537823	0.391	0.255	1.71567e-18	3	CRKL
PRPF38A	3.14711e-23	0.650842	0.293	0.182	1.75411e-18	3	PRPF38A
CCDC12	3.31657e-23	0.583414	0.387	0.248	1.84855e-18	3	CCDC12
VPS28	3.34615e-23	0.512683	0.539	0.367	1.86504e-18	3	VPS28
TBCB	3.35978e-23	0.517859	0.5	0.332	1.87264e-18	3	TBCB
SLC25A391	3.47745e-23	0.63206	0.33	0.205	1.93822e-18	3	SLC25A39
PFN1P1	3.93162e-23	0.536211	0.392	0.267	2.19136e-18	3	PFN1P1
KPNA6	3.97903e-23	0.433845	0.475	0.33	2.21779e-18	3	KPNA6
SYNCRIP	4.04249e-23	0.539337	0.386	0.258	2.25316e-18	3	SYNCRIP
ANKRD52	4.04571e-23	0.559771	0.279	0.171	2.25496e-18	3	ANKRD52
PSMD2	4.16766e-23	0.614188	0.338	0.211	2.32293e-18	3	PSMD2
MUS81	4.379e-23	0.531659	0.343	0.217	2.44073e-18	3	MUS81
SH2D3C	4.42757e-23	0.591471	0.304	0.19	2.4678e-18	3	SH2D3C
C16orf13	4.98008e-23	0.610498	0.339	0.214	2.77575e-18	3	C16orf13
RPA2	5.04461e-23	0.60018	0.347	0.219	2.81171e-18	3	RPA2
SLAMF6	5.13227e-23	0.504745	0.379	0.248	2.86057e-18	3	SLAMF6
SUPT4H1	5.40962e-23	0.654069	0.263	0.155	3.01516e-18	3	SUPT4H1
DYNLRB11	5.90452e-23	0.563963	0.41	0.266	3.291e-18	3	DYNLRB1
TIPRL	6.05864e-23	0.691343	0.255	0.152	3.3769e-18	3	TIPRL
MFSD10	6.10743e-23	0.535553	0.414	0.271	3.4041e-18	3	MFSD10
MTPN	6.21335e-23	0.560319	0.308	0.191	3.46314e-18	3	MTPN
PTPN22	6.40862e-23	0.368628	0.685	0.51	3.57197e-18	3	PTPN22
CTD-2313F11.12	6.51051e-23	0.562331	0.353	0.235	3.62877e-18	3	CTD-2313F11.1
TSTA3	7.0561e-23	0.639892	0.309	0.19	3.93286e-18	3	TSTA3
POLR1D	7.24867e-23	0.514527	0.405	0.269	4.04019e-18	3	POLR1D
CNPY3	7.32445e-23	0.54707	0.416	0.283	4.08243e-18	3	CNPY3
MYO1F	7.62553e-23	0.452966	0.536	0.377	4.25024e-18	3	MYO1F
[truncated: 3,817 more rows]
