# Supplementary material for: Generation, Transcriptomic States, and Clinical Relevance of CX3CR1+ CD8 T Cells in Melanoma
Source: Cancer Res Commun. 2024 Jul 24;4(7):1802–14. doi: 10.1158/2767-9764.CRC-24-0199 (PMC11267618; doi:10.1158/2767-9764.CRC-24-0199)
Supplement: Supplementary Table 3 [file crc-24-0199_supplementary_table_3_suppst3.xlsx]

## Sheet: Supplementary File 2
	p_val	avg_log2FC	pct.1	pct.2	p_val_adj
CX3CR1	0	16.3874	1	0	0
FGFBP2	0	3.99562	0.499	0.035	0
S1PR5	0	3.63402	0.39	0.037	0
FCGR3A	1.34e-282	3.12731	0.465	0.067	7.48e-278
FGR	1.05e-200	3.0377	0.339	0.047	5.84e-196
FCGR3B	7.54e-188	3.09154	0.289	0.036	4.2e-183
RAP1GAP2	1.79e-167	3.09869	0.266	0.034	9.99e-163
GNLY	6.47e-126	1.67402	0.574	0.198	3.61e-121
SPON2	9.34e-124	2.05939	0.456	0.139	5.21e-119
PLAC8	5.57e-119	1.81101	0.484	0.151	3.1e-114
GZMH	2.79e-118	1.19677	0.74	0.346	1.55e-113
PLEK	1.11e-114	1.82892	0.484	0.155	6.21e-110
TGFBR3	7.88e-112	1.84249	0.476	0.149	4.39e-107
C1orf21	2.83e-94	2.15072	0.303	0.073	1.58e-89
NKG7	1.07e-88	0.584679	0.848	0.621	5.99e-84
PXN	2.94e-86	1.36136	0.574	0.246	1.64e-81
GPR56	2.11e-81	1.35639	0.543	0.229	1.17e-76
PRF1	3.84e-73	0.71083	0.816	0.566	2.14e-68
ADRB2	1.79e-67	1.84058	0.286	0.084	9.98e-63
CD300A	1.23e-63	1.73407	0.299	0.093	6.86e-59
TTC38	2e-60	1.71715	0.309	0.105	1.11e-55
FLNA	6.41e-54	0.549492	0.852	0.653	3.58e-49
GZMB	4.55e-52	0.883539	0.628	0.359	2.54e-47
DUSP4	3.59e-51	-1.29865	0.269	0.566	2e-46
RGS1	4.5e-51	-0.611253	0.574	0.799	2.51e-46
FCRL6	3.2e-48	1.56291	0.295	0.11	1.78e-43
ZEB2	7.92e-45	0.976976	0.541	0.303	4.41e-40
EMP3	3.14e-42	0.654028	0.7	0.467	1.75e-37
S1PR1	4.86e-41	1.1895	0.373	0.167	2.71e-36
FAM65B	1.4e-40	0.871269	0.602	0.35	7.8e-36
BIN2	5.94e-36	0.665997	0.627	0.412	3.31e-31
PFN1	1.87e-35	0.109612	0.986	0.963	1.04e-30
SAMD3	2.74e-35	0.865965	0.512	0.304	1.53e-30
CLIC3	5.65e-35	1.32565	0.278	0.117	3.15e-30
RASA3	2.49e-34	0.92948	0.465	0.249	1.39e-29
COTL1	1.58e-33	-0.615626	0.516	0.741	8.82e-29
CTSW	4.57e-33	0.596262	0.664	0.46	2.54e-28
GZMK	3.68e-32	-1.1584	0.212	0.447	2.05e-27
ITGB2	5.2e-32	0.326874	0.894	0.773	2.9e-27
EFHD2	5.51e-32	1.17713	0.325	0.154	3.07e-27
CD27	9.6e-31	-1.04944	0.246	0.492	5.35e-26
MYL12A	1.41e-30	0.22309	0.918	0.818	7.84e-26
CXCR4	1.79e-30	-0.366135	0.717	0.877	9.96e-26
FAM102A	2.8e-30	-1.5815	0.132	0.351	1.56e-25
PTGER2	2.94e-30	1.27706	0.252	0.106	1.64e-25
C12orf75	3.47e-30	0.973275	0.376	0.201	1.93e-25
INPP4B	4.95e-29	-0.980953	0.257	0.494	2.76e-24
GNPTAB	7.69e-29	1.09186	0.365	0.193	4.29e-24
CST7	5.37e-28	0.386882	0.848	0.675	2.99e-23
CCL4	2.09e-27	0.570363	0.666	0.472	1.17e-22
MYO1F	3e-27	0.663262	0.588	0.387	1.67e-22
S100A4	3.66e-27	0.39847	0.759	0.594	2.04e-22
NELL2	5.38e-27	-1.78317	0.087	0.282	3e-22
PDCD4	5.45e-27	-0.423488	0.652	0.796	3.04e-22
SLC9A3R1	1.69e-26	0.550759	0.635	0.47	9.42e-22
GAB3	1.7e-26	1.10389	0.308	0.156	9.49e-22
TMEM66	5.14e-26	-0.235576	0.813	0.904	2.86e-21
SELPLG	1.89e-25	0.463068	0.694	0.529	1.05e-20
RNF19A	3.82e-25	-0.525859	0.54	0.719	2.13e-20
MYO1G	4.99e-25	0.667454	0.544	0.36	2.78e-20
ARL4C	5.07e-25	0.615104	0.594	0.404	2.83e-20
CALM1	1.42e-24	0.133549	0.984	0.937	7.89e-20
PDCD1	1.6e-24	-1.02905	0.21	0.41	8.93e-20
RAP1B	1.77e-24	0.516885	0.666	0.49	9.86e-20
P2RY8	3.27e-24	0.846042	0.443	0.268	1.82e-19
CTLA4	3.43e-24	-1.02811	0.196	0.413	1.91e-19
TTN	4.55e-24	-1.49773	0.229	0.409	2.53e-19
B2M	4.74e-24	0.027995	1	0.999	2.64e-19
KLRD1	7.55e-24	0.713905	0.49	0.305	4.21e-19
ITM2A	3.1e-23	-0.698304	0.341	0.538	1.73e-18
LINC00861	3.19e-23	0.79784	0.423	0.252	1.78e-18
CTSC	3.3e-23	0.589001	0.58	0.402	1.84e-18
IL6ST	3.33e-23	-1.14253	0.188	0.381	1.86e-18
SIRPG	5.33e-23	-0.943859	0.232	0.43	2.97e-18
GPR114	9.23e-23	1.14858	0.25	0.122	5.15e-18
CD28	1.11e-22	-1.05355	0.184	0.382	6.18e-18
ADD3	1.11e-21	0.708751	0.46	0.291	6.16e-17
STK38	1.2e-21	0.887608	0.404	0.253	6.68e-17
RAP2B	2.03e-21	0.671765	0.49	0.316	1.13e-16
LYST	3.31e-21	-0.589444	0.495	0.648	1.85e-16
RPLP1	1.23e-20	-0.07471	0.966	0.986	6.85e-16
RASSF3	2.37e-20	0.76341	0.465	0.31	1.32e-15
GZMM	2.43e-20	0.745848	0.395	0.246	1.36e-15
SH3BGRL3	3.24e-20	0.118797	0.961	0.924	1.81e-15
SORL1	4.79e-20	0.765156	0.409	0.247	2.67e-15
RAB7L1	5e-20	0.751757	0.417	0.268	2.79e-15
TNFAIP3	5.33e-20	-0.285516	0.75	0.862	2.97e-15
BIN2P1	6.78e-20	1.02884	0.297	0.166	3.78e-15
TRGC1	6.91e-20	0.79694	0.42	0.271	3.85e-15
AMICA1	2.34e-19	-1.27255	0.137	0.302	1.3e-14
TPST2	2.36e-19	0.727735	0.407	0.25	1.31e-14
FKBP5	2.54e-19	-0.867183	0.253	0.428	1.42e-14
CCDC64	5.1e-19	-1.38482	0.11	0.268	2.84e-14
CCL4L1	5.51e-19	0.539038	0.605	0.432	3.07e-14
CPT1A	6.24e-19	0.745908	0.412	0.261	3.48e-14
PAG1	7.34e-19	-0.923506	0.232	0.404	4.09e-14
SPN	8.09e-19	0.59682	0.519	0.369	4.51e-14
AES	1.08e-18	0.632787	0.474	0.333	6.02e-14
DSTN	2.06e-18	0.849294	0.334	0.205	1.15e-13
PPP1R2	2.43e-18	-0.58314	0.403	0.575	1.35e-13
ZNF331	2.7e-18	-0.545114	0.435	0.605	1.5e-13
CXCR6	4.15e-18	-1.12484	0.154	0.314	2.32e-13
RBPJ	5.27e-18	-0.750658	0.309	0.476	2.94e-13
PHLDA1	7.34e-18	-0.835892	0.253	0.421	4.09e-13
SYNE1	1.7e-17	0.476381	0.659	0.505	9.49e-13
STK10	1.96e-17	0.437375	0.675	0.526	1.09e-12
CDC42SE1	1.99e-17	0.533047	0.507	0.363	1.11e-12
ITGB1	2.02e-17	0.497703	0.577	0.429	1.12e-12
CD247	2.37e-17	0.400746	0.647	0.519	1.32e-12
SYTL1	2.75e-17	0.737803	0.384	0.243	1.53e-12
PFKFB3	3.07e-17	-0.942298	0.208	0.367	1.71e-12
GNG2	3.35e-17	0.384068	0.725	0.575	1.87e-12
CD82	3.75e-17	-0.816277	0.212	0.384	2.09e-12
RP11-466P24.2	9.54e-17	0.640919	0.448	0.298	5.32e-12
HNRNPLL	9.82e-17	-0.628298	0.317	0.502	5.47e-12
RORA	1.16e-16	0.573379	0.487	0.324	6.44e-12
HOPX	1.26e-16	0.797136	0.317	0.192	7.01e-12
ZAP70	1.29e-16	0.301133	0.782	0.664	7.18e-12
GZMA	1.32e-16	0.40077	0.722	0.55	7.38e-12
SAMSN1	1.37e-16	-0.627831	0.373	0.53	7.65e-12
PPP3CA	1.92e-16	0.569979	0.53	0.392	1.07e-11
PIM1	2.18e-16	0.546362	0.498	0.355	1.22e-11
CD74	2.28e-16	-0.144038	0.876	0.925	1.27e-11
ADAM8	2.42e-16	0.739914	0.348	0.215	1.35e-11
SAMHD1	3.47e-16	0.625962	0.453	0.311	1.93e-11
TP53INP1	5.91e-16	-0.972619	0.173	0.326	3.3e-11
PIK3IP1	9.38e-16	-0.598049	0.336	0.492	5.23e-11
NAB1	1.07e-15	-1.07233	0.159	0.304	5.95e-11
CBLB	1.14e-15	-0.402967	0.568	0.716	6.37e-11
ITGAL	1.55e-15	0.346315	0.782	0.638	8.64e-11
PDE3B	2.74e-15	-1.06465	0.138	0.282	1.53e-10
TES	2.83e-15	0.60793	0.456	0.321	1.58e-10
APMAP	3.27e-15	0.51746	0.53	0.394	1.82e-10
UPP1	5.33e-15	0.750146	0.297	0.174	2.97e-10
CD84	5.86e-15	-0.812558	0.243	0.39	3.27e-10
KLRB1	5.87e-15	0.838782	0.28	0.168	3.27e-10
AHI1	1.18e-14	-1.10774	0.135	0.269	6.57e-10
CD44	1.21e-14	-0.254908	0.75	0.848	6.76e-10
CTC-250I14.6	1.44e-14	0.433269	0.596	0.469	8.02e-10
ITGAE	1.5e-14	-0.871752	0.188	0.333	8.37e-10
CTD-2313F11.1	2.26e-14	-1.13778	0.123	0.256	1.26e-09
CCND3	3.25e-14	0.372552	0.616	0.506	1.81e-09
EBP	3.33e-14	0.64728	0.361	0.24	1.86e-09
ZNF276	3.53e-14	0.764586	0.35	0.229	1.97e-09
DOK2	3.62e-14	0.463895	0.529	0.393	2.02e-09
TRAC	4.16e-14	-0.29723	0.717	0.872	2.32e-09
TRAT1	4.43e-14	-0.804762	0.202	0.346	2.47e-09
C1orf56	5.62e-14	0.209281	0.79	0.766	3.13e-09
IER2	6.65e-14	0.28889	0.7	0.603	3.71e-09
LEPROTL1	7.33e-14	-0.480583	0.435	0.578	4.09e-09
PTPRE	7.54e-14	0.689197	0.33	0.207	4.2e-09
A2M	7.71e-14	0.679596	0.358	0.232	4.3e-09
LCP1	8.18e-14	0.156336	0.907	0.848	4.56e-09
RGCC	9.55e-14	-1.09563	0.145	0.271	5.33e-09
IRF1	9.69e-14	0.360805	0.689	0.542	5.4e-09
CCL4L2	1.06e-13	0.504261	0.502	0.351	5.93e-09
SASH3	1.1e-13	0.3814	0.607	0.484	6.13e-09
EML4	1.1e-13	-0.327465	0.638	0.75	6.15e-09
TRAF5	1.33e-13	-0.701551	0.255	0.398	7.42e-09
ANXA6	1.68e-13	0.285254	0.698	0.591	9.37e-09
LGALS1	1.74e-13	0.607178	0.378	0.248	9.69e-09
FYB	2.09e-13	-0.269938	0.747	0.834	1.17e-08
FAM49B	2.25e-13	0.390585	0.597	0.465	1.26e-08
CFL1	2.29e-13	0.0786583	0.986	0.961	1.28e-08
KLRG1	2.4e-13	0.614966	0.379	0.262	1.34e-08
MPZL3	2.95e-13	-1.04163	0.151	0.277	1.65e-08
PYHIN1	3.24e-13	0.404794	0.588	0.457	1.81e-08
LITAF	3.49e-13	0.321238	0.705	0.584	1.94e-08
RASSF1	3.89e-13	0.579028	0.414	0.293	2.17e-08
EZR	4.51e-13	-0.245721	0.747	0.836	2.52e-08
MIR3615	5.85e-13	0.632446	0.397	0.28	3.26e-08
PDE4B	6.37e-13	-0.641204	0.308	0.445	3.55e-08
DNAJB1	8.94e-13	-0.295948	0.695	0.802	4.98e-08
CD47	1.12e-12	0.331251	0.691	0.58	6.23e-08
CYFIP2	1.53e-12	0.371725	0.631	0.511	8.51e-08
RHBDF2	1.59e-12	0.676823	0.344	0.228	8.84e-08
ACTB	1.81e-12	0.0374903	1	0.998	1.01e-07
PDE4DIP	1.9e-12	-0.736069	0.229	0.365	1.06e-07
AC005944.2	1.95e-12	0.652581	0.353	0.235	1.08e-07
MBP	2.05e-12	0.657866	0.359	0.246	1.14e-07
GSTP1	2.71e-12	0.468426	0.47	0.348	1.51e-07
FABP5	2.81e-12	-0.902511	0.157	0.279	1.57e-07
TXNIP	3.28e-12	0.305539	0.759	0.624	1.83e-07
TCF7	3.4e-12	-0.769605	0.213	0.344	1.89e-07
CDC42	3.73e-12	0.152635	0.865	0.819	2.08e-07
IFITM2	4.24e-12	0.112888	0.949	0.905	2.36e-07
ICAM2	4.87e-12	0.779588	0.258	0.158	2.72e-07
CD2	5.73e-12	-0.269924	0.678	0.799	3.2e-07
RGS2	6.08e-12	-0.532649	0.369	0.493	3.39e-07
SOD1	6.62e-12	-0.347079	0.519	0.64	3.69e-07
IQSEC1	7.22e-12	0.63446	0.375	0.257	4.02e-07
RPL28	7.4e-12	-0.0755976	0.944	0.965	4.12e-07
CRTAM	1.06e-11	-0.793365	0.173	0.299	5.89e-07
BTG1	1.1e-11	-0.360948	0.555	0.679	6.16e-07
HLA-E	1.46e-11	0.0505434	0.998	0.997	8.13e-07
SMAP2	1.66e-11	-0.734448	0.226	0.35	9.25e-07
HLA-DRA	1.84e-11	-0.582417	0.325	0.442	1.03e-06
FYN	2.23e-11	-0.2339	0.74	0.8	1.24e-06
PVT1	2.3e-11	-0.82859	0.157	0.28	1.28e-06
RPS26	2.53e-11	-0.177521	0.812	0.894	1.41e-06
JAK3	2.65e-11	-0.284403	0.628	0.735	1.48e-06
BIRC3	2.88e-11	-0.40146	0.46	0.595	1.6e-06
DTHD1	3e-11	-0.879483	0.152	0.271	1.67e-06
NAP1L1	3.35e-11	-0.325453	0.566	0.68	1.87e-06
RP11-290L1.3	3.35e-11	-0.762935	0.179	0.303	1.87e-06
ARPC4	3.37e-11	0.225421	0.776	0.696	1.88e-06
ABI3	3.43e-11	0.579667	0.358	0.25	1.91e-06
IL7R	3.98e-11	-0.616152	0.271	0.395	2.22e-06
PCNXL2	4.01e-11	-0.877025	0.152	0.27	2.24e-06
CHST12	4.16e-11	0.526505	0.392	0.279	2.32e-06
ATXN1	5.67e-11	-0.462169	0.415	0.544	3.16e-06
DUSP2	7.03e-11	-0.291972	0.627	0.735	3.92e-06
CAMK4	7.07e-11	-0.708991	0.193	0.317	3.94e-06
TNF	9.94e-11	0.642525	0.286	0.186	5.54e-06
ARHGEF3	1.16e-10	0.504835	0.453	0.348	6.46e-06
RPL13	1.25e-10	-0.0312679	0.989	0.991	6.96e-06
ARPC2	1.69e-10	0.143882	0.933	0.865	9.4e-06
SH3BP2	1.87e-10	0.646145	0.305	0.205	1.04e-05
TSPYL2	1.96e-10	-0.536325	0.305	0.423	1.09e-05
TRBC2	1.97e-10	-0.0797704	0.95	0.971	1.1e-05
GADD45B	2.24e-10	0.546013	0.398	0.292	1.25e-05
ATHL1	2.38e-10	-0.720806	0.21	0.325	1.33e-05
TMSB10	3.26e-10	0.068263	0.984	0.959	1.82e-05
GALM	3.39e-10	-0.572328	0.269	0.391	1.89e-05
AC004057.1	3.97e-10	-0.191434	0.771	0.854	2.21e-05
PPP1R2P3	4.29e-10	-0.768871	0.166	0.28	2.39e-05
GLIPR2	4.64e-10	0.536571	0.364	0.261	2.59e-05
PIP4K2A	4.7e-10	0.151826	0.876	0.803	2.62e-05
PLP2	5.87e-10	-0.607663	0.246	0.371	3.27e-05
OXNAD1	6.19e-10	-0.602388	0.255	0.376	3.45e-05
DHRS7	6.51e-10	0.457485	0.412	0.304	3.63e-05
AHNAK	6.78e-10	0.242473	0.837	0.744	3.78e-05
UBE2F	6.92e-10	0.580481	0.309	0.211	3.86e-05
YPEL5	8.14e-10	-0.352195	0.501	0.597	4.54e-05
C20orf112	8.34e-10	0.47106	0.448	0.339	4.65e-05
TOX	9.14e-10	-0.640547	0.299	0.404	5.1e-05
PARP15	9.96e-10	0.565559	0.411	0.309	5.55e-05
CXCR3	1.22e-09	-0.61088	0.252	0.371	6.79e-05
MCTP2	1.28e-09	0.602376	0.32	0.224	7.16e-05
KAT2B	1.3e-09	0.688279	0.252	0.162	7.23e-05
RGPD5	1.53e-09	-0.378611	0.468	0.592	8.5e-05
PTPN4	1.67e-09	0.575695	0.344	0.244	9.31e-05
MOB3A	1.9e-09	0.461547	0.437	0.334	0.000106109
EIF5A	2.39e-09	0.234446	0.84	0.751	0.000133016
BCL2L1	2.5e-09	0.63638	0.267	0.176	0.000139191
UBC	2.6e-09	-0.0560511	0.941	0.947	0.000144931
APOBEC3C	3.09e-09	0.214083	0.886	0.785	0.00017242
TBL1XR1	3.16e-09	-0.43003	0.418	0.532	0.000176222
TNFRSF9	3.7e-09	-0.722056	0.157	0.263	0.000206406
TGIF1	3.8e-09	-0.812555	0.151	0.25	0.000211834
TIGIT	3.92e-09	-0.423605	0.375	0.499	0.000218399
CLIC1	3.93e-09	0.194704	0.787	0.703	0.000219318
STK17B	4.89e-09	-0.136512	0.908	0.95	0.000272412
ARHGAP30	5.73e-09	0.364009	0.504	0.401	0.000319124
PPIB	6e-09	0.219308	0.728	0.633	0.000334634
KIAA0319L	6.47e-09	-0.766568	0.176	0.277	0.000360484
PIK3R5	6.68e-09	0.449268	0.401	0.294	0.000372528
CHD2	6.69e-09	-0.390118	0.415	0.543	0.000373029
HLA-C	6.93e-09	0.0307849	1	0.999	0.000386322
HLA-DQA1	7.68e-09	-0.78977	0.168	0.265	0.000428144
NBEAL2	7.91e-09	0.357225	0.449	0.326	0.000440644
RPL12	8.38e-09	-0.10118	0.857	0.901	0.000467076
TMBIM1	8.96e-09	0.550622	0.323	0.231	0.000499159
ZC3H12D	9.21e-09	-0.720311	0.151	0.254	0.000513255
CLEC2D	9.21e-09	-0.255345	0.653	0.741	0.000513439
ASXL2	9.3e-09	-0.659004	0.238	0.341	0.000518089
SLC44A2	9.98e-09	0.416346	0.462	0.358	0.000556487
HLA-DRB6	1.01e-08	-0.414315	0.39	0.489	0.00056084
HSPD1	1.13e-08	-0.44972	0.356	0.471	0.000627969
RPS6KA1	1.19e-08	0.556796	0.309	0.22	0.000661742
RANBP2	1.43e-08	-0.371508	0.46	0.577	0.00079861
ZC3H7A	1.67e-08	-0.624966	0.21	0.314	0.000932736
RP11-138A9.2	1.72e-08	-0.416392	0.404	0.519	0.000959418
DIP2A	1.73e-08	0.425742	0.453	0.349	0.000963502
CAPN2	1.79e-08	0.337579	0.518	0.415	0.00099854
UCP2	1.89e-08	0.247266	0.68	0.592	0.00105247
MT-RNR2	2.27e-08	-0.010528	1	1	0.00126749
KLHDC4	2.56e-08	0.511326	0.327	0.231	0.00142496
ALOX5AP	3.29e-08	-0.429985	0.344	0.437	0.0018334
RP11-640M9.2	3.35e-08	-0.617205	0.232	0.333	0.00186997
ICOS	3.4e-08	-0.525439	0.232	0.343	0.00189385
SFXN1	3.45e-08	-0.49147	0.291	0.4	0.00192148
IFNGR1	4.02e-08	0.473716	0.286	0.194	0.00224216
MSI2	4.26e-08	-0.585875	0.224	0.328	0.00237628
SLC35F6	4.28e-08	0.514515	0.323	0.234	0.00238581
RP11-231C14.4	4.69e-08	-0.266345	0.659	0.741	0.00261167
CTBP1	4.85e-08	0.278146	0.72	0.652	0.002703
YWHAZ	5.85e-08	0.0592936	0.977	0.959	0.00326207
ADCY7	6.16e-08	0.51012	0.32	0.23	0.0034325
NPC1	7.57e-08	0.456343	0.412	0.322	0.00422064
CKLF	7.79e-08	-0.540732	0.246	0.35	0.00434209
CD99	7.8e-08	0.197217	0.785	0.699	0.0043475
SNAP47	8.34e-08	-0.682711	0.196	0.287	0.00464649
ENTPD1	8.48e-08	-0.66966	0.17	0.265	0.00472587
MAP3K8	8.98e-08	0.525555	0.317	0.23	0.00500272
TANK	8.98e-08	-0.437603	0.351	0.458	0.0050049
RHOH	8.98e-08	-0.252269	0.603	0.693	0.00500747
RGPD6	9.55e-08	-0.490441	0.297	0.404	0.00532524
ELMO1	1.09e-07	-0.455232	0.323	0.426	0.00608494
DGKA	1.18e-07	-0.395226	0.369	0.478	0.00658999
PPP1CA	1.2e-07	0.251648	0.638	0.545	0.00670356
CDC25B	1.24e-07	0.539005	0.258	0.175	0.00690151
TSEN54	1.25e-07	0.437552	0.345	0.257	0.00695602
PELI1	1.33e-07	-0.633038	0.165	0.259	0.00742947
SYNE2	1.42e-07	0.222035	0.771	0.694	0.00790172
PBXIP1	1.46e-07	-0.364195	0.435	0.533	0.00814411
ELF1	1.48e-07	-0.360839	0.432	0.539	0.00827311
INPP4A	1.55e-07	0.531277	0.269	0.185	0.00866664
FAM53B	1.56e-07	0.424673	0.423	0.328	0.00871879
EPC1	1.66e-07	-0.614288	0.207	0.3	0.00925047
ARRB2	1.99e-07	0.461587	0.389	0.304	0.011088
FOSL2	2.03e-07	0.304167	0.616	0.509	0.0113066
ARHGAP25	2.15e-07	0.377008	0.453	0.363	0.01198
RGS19	2.21e-07	0.529321	0.278	0.198	0.0123247
TRAPPC10	2.22e-07	0.452922	0.344	0.252	0.0123911
MSN	2.54e-07	0.179054	0.846	0.766	0.0141627
HSPB1	2.56e-07	-0.553448	0.232	0.325	0.0142612
GPBP1	3.33e-07	-0.382304	0.431	0.527	0.0185726
MYD88	3.35e-07	0.436543	0.322	0.233	0.0186585
RPL41	3.62e-07	-0.0245602	0.992	0.995	0.0201807
GPR65	3.81e-07	0.531191	0.294	0.212	0.0212154
HERPUD1	4.14e-07	-0.329909	0.448	0.523	0.0230895
PPP2R5C	4.18e-07	0.0933302	0.896	0.873	0.0232729
NPIPB4	4.3e-07	-0.0818515	0.953	0.973	0.0239941
UBXN11	4.49e-07	0.171923	0.74	0.661	0.0250061
EIF4G3	4.64e-07	0.439179	0.369	0.278	0.025881
NR3C1	4.73e-07	-0.556593	0.285	0.367	0.026337
RP3-508I15.18	5.15e-07	0.375446	0.423	0.333	0.0287269
KMT2A	5.29e-07	-0.400558	0.37	0.473	0.0294895
RP5-940J5.9	5.52e-07	-0.0534733	0.919	0.932	0.0307494
NPM1	5.67e-07	-0.141406	0.838	0.888	0.0316092
TSPYL1	5.75e-07	-0.214904	0.596	0.674	0.032061
TBCD	5.93e-07	-0.519768	0.246	0.334	0.0330747
HSPH1	6.17e-07	-0.50476	0.314	0.4	0.034385
RP11-252A24.7	6.38e-07	0.470541	0.327	0.244	0.0355856
PDE4D	6.66e-07	-0.384202	0.372	0.466	0.0371447
CD96	6.88e-07	-0.280254	0.521	0.62	0.0383276
NDUFA12	7e-07	0.491757	0.269	0.198	0.039006
JUN	7.1e-07	-0.361473	0.414	0.518	0.0395558
GSPT1	7.37e-07	-0.508704	0.25	0.342	0.0410739
RAB37	7.71e-07	0.492536	0.267	0.19	0.042983
RPS2	7.74e-07	-0.13838	0.776	0.835	0.0431612
RAPGEF6	7.87e-07	-0.417156	0.297	0.4	0.0438676
CAST	8.48e-07	0.333383	0.491	0.408	0.0472692
ARHGAP1	8.76e-07	0.414131	0.398	0.32	0.0488213
PDIA3P	9.09e-07	0.336638	0.504	0.413	0.0506653
FUT8	9.26e-07	-0.663581	0.179	0.263	0.0516048
AOAH	9.84e-07	0.340004	0.453	0.369	0.0548255
CAP1	9.92e-07	0.175859	0.714	0.66	0.0552814
SRSF7	9.93e-07	-0.223657	0.614	0.701	0.0553293
WNK1	1e-06	-0.296085	0.544	0.634	0.0559713
ID2	1.01e-06	0.201568	0.705	0.623	0.0565605
CCDC107	1.05e-06	0.434542	0.367	0.286	0.0584826
NPIPB5	1.07e-06	-0.113715	0.899	0.939	0.0597498
SNRK	1.09e-06	0.51034	0.294	0.217	0.0606174
CYTH1	1.13e-06	0.292662	0.546	0.461	0.0631694
RAC2	1.15e-06	0.149826	0.882	0.806	0.0640412
RP11-356I2.4	1.17e-06	-0.410165	0.281	0.382	0.0651705
HLA-DRB5	1.24e-06	-0.330631	0.445	0.53	0.0691947
HAVCR2	1.27e-06	-0.477588	0.258	0.347	0.0707566
GCC2	1.37e-06	-0.419684	0.288	0.387	0.0763844
GAPDH	1.38e-06	-0.0317539	0.944	0.948	0.0770525
NDUFV2	1.4e-06	-0.415563	0.327	0.416	0.0777714
SLC7A5	1.4e-06	-0.619309	0.213	0.295	0.0778153
RPA2	1.43e-06	0.439283	0.311	0.231	0.0798726
RPS27	1.61e-06	-0.056087	0.958	0.983	0.0899006
UTRN	1.63e-06	0.318366	0.574	0.5	0.0906776
SLAMF7	1.63e-06	0.35042	0.448	0.348	0.0907849
APOBEC3G	1.85e-06	0.23987	0.681	0.592	0.103076
CD3E	1.97e-06	-0.21068	0.722	0.833	0.109877
EIF5AL1	2.02e-06	0.426733	0.393	0.31	0.112385
UBE2B	2.17e-06	-0.391076	0.331	0.417	0.120844
ABCC1	2.27e-06	-0.576984	0.174	0.259	0.126316
GNAS	2.28e-06	-0.189176	0.678	0.747	0.12688
CD164	2.28e-06	0.218345	0.58	0.509	0.12721
ZFP36L2	2.32e-06	-0.194773	0.684	0.744	0.129401
EVI2B	2.52e-06	-0.333893	0.411	0.502	0.140651
ANXA5	2.56e-06	-0.408918	0.348	0.415	0.142424
MGAT4A	2.58e-06	0.433478	0.314	0.232	0.143858
FLOT1	2.68e-06	0.491466	0.264	0.191	0.149352
PPIAP22	2.75e-06	0.109263	0.843	0.807	0.153082
HLA-DRB1	2.8e-06	-0.270475	0.527	0.583	0.156034
NAMPTL	2.83e-06	-0.57042	0.18	0.263	0.157805
GPRIN3	2.85e-06	-0.389172	0.35	0.449	0.159
RGS10	2.91e-06	-0.50306	0.221	0.311	0.162247
HSP90B1	3.05e-06	0.23044	0.608	0.529	0.170074
LYAR	3.24e-06	0.459031	0.269	0.196	0.180858
MIDN	3.44e-06	0.425782	0.306	0.226	0.191775
NAMPT	3.6e-06	-0.414107	0.309	0.401	0.200824
RPS9	3.73e-06	-0.0518556	0.896	0.915	0.208151
SAR1A	4.08e-06	0.219087	0.607	0.543	0.227423
EDEM1	4.09e-06	-0.459877	0.285	0.368	0.227753
ATP5F1	4.21e-06	0.31526	0.421	0.337	0.234441
RP11-75L1.2	4.37e-06	-0.29234	0.477	0.563	0.243817
JAK1	4.43e-06	0.218048	0.652	0.587	0.246751
C10orf54	4.54e-06	0.365665	0.39	0.308	0.252865
HIF1A	4.57e-06	-0.374738	0.379	0.459	0.254477
ADAM19	4.79e-06	-0.46634	0.263	0.347	0.267176
TSC22D3	4.8e-06	-0.119897	0.776	0.804	0.267474
MT-CO2	4.8e-06	0.014805	0.986	0.993	0.267484
ITCH	4.82e-06	0.379901	0.369	0.284	0.268757
NPIPB3	4.97e-06	-0.15383	0.857	0.911	0.277173
IRF4	5e-06	-0.595341	0.184	0.263	0.278888
CYTIP	5.1e-06	-0.228	0.613	0.705	0.284536
LIMS1	5.47e-06	-0.558908	0.198	0.276	0.304624
TRPV2	5.68e-06	0.429966	0.295	0.221	0.31646
RP11-138A9.1	5.71e-06	-0.453824	0.271	0.354	0.318444
BTG3	5.96e-06	-0.488037	0.219	0.305	0.33244
PPP1R16B	6.09e-06	-0.454131	0.227	0.317	0.33923
OGT	6.14e-06	-0.203363	0.628	0.703	0.342438
TRGC2	6.51e-06	0.37287	0.398	0.308	0.3626
HMGB1P5	6.75e-06	-0.22668	0.557	0.643	0.376162
S100A6	7.08e-06	0.210238	0.661	0.58	0.39452
RPL5P23	7.11e-06	0.553131	0.267	0.199	0.396442
GGA2	7.43e-06	-0.536458	0.269	0.344	0.413925
EVL	7.47e-06	-0.209045	0.666	0.712	0.416225
CD53	7.53e-06	0.160245	0.726	0.657	0.419479
RHOF	7.56e-06	0.222676	0.667	0.587	0.421323
HLA-B	7.67e-06	0.0174021	0.998	0.999	0.42738
ADAM10	7.78e-06	0.397755	0.375	0.298	0.433487
PDIA3	7.86e-06	0.203773	0.649	0.575	0.437838
PPIA	8.21e-06	0.0689813	0.924	0.893	0.457464
WDR74	8.67e-06	-0.584055	0.177	0.252	0.483258
PRMT2	8.85e-06	0.293099	0.484	0.405	0.49336
TAPBP	8.85e-06	0.109644	0.907	0.859	0.493543
IL2RB	9.29e-06	0.194414	0.7	0.628	0.517525
NFATC3	9.52e-06	0.342776	0.421	0.339	0.530531
CTSA	9.91e-06	-0.520023	0.194	0.268	0.552571
CD52	9.95e-06	0.123925	0.698	0.66	0.55462
FTL	1e-05	0.0878289	0.922	0.886	0.560077
HIVEP3	1.05e-05	0.487104	0.303	0.232	0.58563
PPP1R18	1.06e-05	0.307268	0.502	0.416	0.589058
PKM	1.14e-05	-0.19566	0.616	0.688	0.633088
SEL1L3	1.14e-05	-0.591568	0.177	0.252	0.637251
LPP	1.22e-05	0.420975	0.351	0.277	0.681933
HSPE1	1.25e-05	-0.320801	0.383	0.471	0.69916
AC016831.7	1.26e-05	-0.491517	0.236	0.315	0.704429
BTN3A3	1.27e-05	0.336217	0.4	0.318	0.706386
DNAJA1	1.35e-05	-0.196858	0.617	0.68	0.753435
NUP98	1.37e-05	-0.312805	0.411	0.5	0.762101
OSTF1	1.45e-05	0.311193	0.435	0.363	0.806888
PABPC1	1.45e-05	-0.0524805	0.961	0.975	0.810935
NAP1L4	1.48e-05	-0.28406	0.451	0.535	0.82242
HSPA5	1.48e-05	0.207191	0.635	0.567	0.822755
C9orf142	1.48e-05	0.21874	0.549	0.474	0.826007
CD8B	1.5e-05	-0.374513	0.3	0.396	0.834174
NBPF15	1.51e-05	-0.449658	0.283	0.363	0.840497
CTDSP1	1.52e-05	0.460733	0.258	0.19	0.849129
MCL1	1.55e-05	-0.253452	0.549	0.608	0.865834
MGAT1	1.56e-05	0.348237	0.373	0.296	0.86737
TAOK3	1.56e-05	0.381241	0.348	0.275	0.869582
S100A10	1.77e-05	0.251359	0.51	0.43	0.984475
RPL18A	1.77e-05	-0.0453572	0.956	0.972	0.986079
CHP1	1.81e-05	0.257922	0.521	0.436	1
PLCG1	1.84e-05	-0.48539	0.199	0.276	1
C6orf48	1.87e-05	-0.358996	0.319	0.393	1
DPP7	1.88e-05	-0.35802	0.316	0.396	1
TMEM120B	1.94e-05	0.316983	0.519	0.446	1
BCAP31	1.96e-05	0.298264	0.47	0.382	1
SLC38A1	2.01e-05	-0.208885	0.596	0.676	1
SPOCK2	2.04e-05	-0.254735	0.54	0.625	1
ACAP1	2.1e-05	-0.245333	0.498	0.582	1
CTD-2031P19.4	2.17e-05	-0.0239772	0.958	0.956	1
WIPF1	2.19e-05	-0.134307	0.77	0.819	1
EIF4EBP2	2.25e-05	0.308076	0.439	0.357	1
CCR5	2.31e-05	-0.466417	0.196	0.278	1
LRMP	2.32e-05	-0.468481	0.212	0.289	1
OCIAD2	2.32e-05	-0.452514	0.216	0.299	1
PATL2	2.4e-05	0.446497	0.28	0.213	1
ST6GAL1	2.45e-05	0.316504	0.429	0.35	1
CORO1A	2.69e-05	0.101663	0.91	0.865	1
IGFLR1	2.71e-05	-0.436061	0.236	0.308	1
RNF166	2.83e-05	0.259769	0.535	0.453	1
IFITM1	2.85e-05	0.10545	0.837	0.791	1
SHFM1	3.34e-05	-0.406643	0.271	0.347	1
AC116366.6	3.4e-05	0.43796	0.258	0.192	1
RPS26P6	3.53e-05	-0.309908	0.375	0.449	1
SIT1	3.71e-05	-0.397493	0.269	0.356	1
LDHB	3.93e-05	-0.188831	0.6	0.664	1
SKIL	4.07e-05	-0.331588	0.365	0.45	1
HIVEP2	4.15e-05	-0.490905	0.18	0.255	1
ACTG1	4.23e-05	0.0627066	0.93	0.908	1
JMJD1C	4.25e-05	-0.300524	0.392	0.477	1
SNX29P2	4.26e-05	-0.271229	0.535	0.605	1
SIRT2	4.27e-05	0.424376	0.305	0.24	1
SPTAN1	4.32e-05	-0.309307	0.439	0.509	1
C16orf54	4.39e-05	0.163568	0.681	0.629	1
TRAF1	4.42e-05	-0.329558	0.28	0.37	1
GPR171	4.48e-05	-0.4372	0.218	0.293	1
SH2D1A	4.57e-05	-0.290687	0.4	0.464	1
SRGN	4.68e-05	-0.0623267	0.883	0.898	1
YWHAZP2	4.76e-05	0.133172	0.792	0.742	1
SLC20A1	4.82e-05	0.228831	0.54	0.464	1
PIM2	4.95e-05	-0.200891	0.613	0.683	1
NBEAL1	5e-05	-0.13094	0.784	0.835	1
LTB	5.5e-05	-0.461998	0.215	0.286	1
KIF21B	5.58e-05	0.479064	0.253	0.19	1
PSTPIP1	5.59e-05	-0.319426	0.35	0.435	1
MACF1	5.69e-05	0.204951	0.67	0.597	1
WASH7P	5.81e-05	0.407926	0.344	0.278	1
CD8A	5.82e-05	-0.203263	0.481	0.542	1
PER1	5.85e-05	-0.314669	0.384	0.466	1
MTPN	6.02e-05	0.430008	0.264	0.203	1
SAT1	6.05e-05	-0.17262	0.664	0.73	1
MAST3	6.05e-05	0.400208	0.341	0.276	1
CD6	6.15e-05	-0.271423	0.414	0.51	1
RASGEF1B	6.21e-05	-0.340184	0.351	0.436	1
RAB8A	6.26e-05	0.270157	0.415	0.338	1
DBNL	6.78e-05	0.318179	0.403	0.341	1
RHBDD2	6.79e-05	-0.380815	0.277	0.342	1
TSPAN14	6.85e-05	0.244018	0.565	0.489	1
PGK1	6.98e-05	-0.179251	0.65	0.718	1
TPM3	7.02e-05	0.0934233	0.829	0.789	1
PCBP1	7.13e-05	0.214992	0.596	0.54	1
PLEKHM1P	7.19e-05	0.390753	0.341	0.272	1
SMARCA2	7.64e-05	-0.378229	0.277	0.351	1
CALM2	7.73e-05	-0.142782	0.691	0.748	1
HLA-DMA	7.98e-05	-0.428457	0.252	0.317	1
FAU	7.99e-05	-0.085549	0.852	0.892	1
GOLGA8B	8.15e-05	-0.403022	0.271	0.345	1
TESPA1	8.84e-05	-0.357827	0.247	0.326	1
RPL8	8.97e-05	-0.0273333	0.922	0.926	1
ITGB1P1	9.05e-05	0.44764	0.253	0.194	1
JUND	9.15e-05	-0.20804	0.63	0.696	1
HLA-DQB1	9.17e-05	-0.417924	0.274	0.345	1
CDC42P6	9.39e-05	0.393978	0.336	0.275	1
FOSB	9.47e-05	-0.195189	0.599	0.661	1
RP11-72I8.1	9.49e-05	-0.171126	0.691	0.769	1
MKLN1-AS1	9.54e-05	-0.288744	0.435	0.509	1
RPS13	9.61e-05	-0.0724361	0.855	0.884	1
PSAP	9.79e-05	0.226786	0.569	0.504	1
GPX4	9.86e-05	-0.3315	0.319	0.393	1
CCNL1	9.9e-05	-0.266369	0.471	0.529	1
BCL2L11	0.000100203	-0.39991	0.26	0.325	1
PPP1CB	0.000100592	-0.134039	0.736	0.776	1
PRKCB	0.000103899	0.384746	0.389	0.326	1
BIN1	0.000107718	0.311504	0.393	0.327	1
PRPF8	0.000114602	-0.340865	0.297	0.375	1
LAG3	0.000118102	-0.407018	0.226	0.296	1
FAM111A	0.000118912	-0.513201	0.191	0.256	1
YWHAQ	0.00012164	0.226005	0.519	0.446	1
RPL13P12	0.000123157	-0.108302	0.849	0.881	1
MORF4L2	0.000132848	-0.376776	0.317	0.388	1
ANXA1	0.000133072	0.237258	0.588	0.488	1
CREM	0.000135241	-0.228735	0.467	0.518	1
DIAPH1	0.000137817	0.33508	0.393	0.33	1
CASP8	0.000160374	0.305554	0.406	0.342	1
ARID5B	0.000164234	-0.232173	0.488	0.556	1
RPL36	0.000166261	-0.131116	0.694	0.752	1
SON	0.000167544	-0.118519	0.799	0.835	1
RP11-867G23.4	0.00016832	-0.429221	0.19	0.257	1
SARS	0.000173168	0.272828	0.37	0.306	1
MUS81	0.000174688	0.389891	0.291	0.23	1
VIM	0.000178175	-0.143299	0.653	0.705	1
TRAF3IP3	0.000181658	0.193811	0.552	0.487	1
RPS25	0.000181836	-0.087406	0.89	0.936	1
HCST	0.00018307	0.175917	0.597	0.535	1
DDX24	0.000188368	-0.252335	0.409	0.484	1
AKNA	0.000193343	0.161228	0.748	0.691	1
RPLP2	0.000199996	-0.0426868	0.928	0.94	1
C11orf31	0.000202145	-0.389043	0.233	0.303	1
CD7	0.000206846	-0.212964	0.527	0.604	1
PTPN22	0.000209108	-0.243498	0.462	0.536	1
KCNAB2	0.000215031	0.233609	0.537	0.476	1
CALR	0.000219684	0.0944807	0.925	0.885	1
PCM1	0.000221909	-0.323184	0.358	0.426	1
RNASET2	0.000226559	-0.471943	0.194	0.254	1
SMG1P1	0.000234151	-0.170711	0.684	0.732	1
ANXA2	0.000236311	0.211166	0.507	0.449	1
ISG20	0.000237872	-0.210819	0.501	0.571	1
RNF125	0.000239645	0.333254	0.339	0.273	1
SAFB2	0.00024905	-0.434902	0.244	0.307	1
NAP1L1P1	0.000249541	-0.414044	0.24	0.301	1
ARID4B	0.000256588	-0.2153	0.513	0.596	1
C1orf174	0.000257463	0.467487	0.252	0.201	1
TUBA4A	0.000258187	-0.214089	0.485	0.535	1
SLC7A6	0.000258297	-0.395706	0.194	0.262	1
RRN3P2	0.00026179	-0.472409	0.19	0.252	1
WASH3P	0.000264314	0.293986	0.401	0.331	1
HMGB1	0.000266285	-0.130566	0.742	0.789	1
TOR1AIP2	0.0002687	-0.294564	0.356	0.428	1
FOXN3	0.00027493	0.346856	0.348	0.287	1
SEMA4D	0.000278043	-0.24989	0.459	0.528	1
SNHG8	0.000296352	-0.392537	0.213	0.279	1
C5orf56	0.000306808	0.317699	0.341	0.282	1
ARPC1B	0.00031026	0.124274	0.726	0.675	1
RPS2P46	0.000312863	-0.252943	0.407	0.48	1
LY6E	0.00031289	0.14542	0.636	0.587	1
WASH6P	0.000318162	0.291698	0.448	0.385	1
RP11-61L23.2	0.000323799	-0.370305	0.205	0.275	1
RP11-347C12.1	0.000336889	-0.166128	0.67	0.731	1
YWHAZP5	0.000349894	0.1218	0.807	0.758	1
MALAT1	0.000350303	0.0137155	1	1	1
SLC4A7	0.000352682	-0.559327	0.227	0.283	1
RPS29	0.000354247	-0.0643827	0.86	0.888	1
RP11-489E7.4	0.000359659	-0.431384	0.224	0.283	1
ARL6IP5	0.000360265	0.161388	0.627	0.57	1
RPS16	0.000360924	-0.0518041	0.904	0.92	1
ANXA2P2	0.000362028	0.268599	0.414	0.354	1
SND1	0.000362512	0.270386	0.423	0.359	1
RIT1	0.000367433	0.386368	0.271	0.215	1
OAZ1	0.000375667	-0.0729249	0.869	0.902	1
NUCB2	0.000389467	-0.414607	0.201	0.262	1
CAPN1	0.000393144	0.302602	0.334	0.277	1
FAS	0.000398835	-0.431422	0.199	0.26	1
CTC-425F1.4	0.000401287	0.117688	0.809	0.759	1
HMGB2	0.000419899	-0.25093	0.375	0.423	1
NFATC2	0.000430531	0.308641	0.387	0.326	1
NDUFV2P1	0.000438429	-0.413643	0.21	0.272	1
CTD-2547E10.2	0.000450736	-0.210308	0.579	0.626	1
UBAC2	0.000453996	-0.370732	0.257	0.322	1
SEC23B	0.000465868	0.39925	0.26	0.207	1
AC003104.1	0.000485536	-0.37697	0.212	0.274	1
GLS	0.000500012	-0.328636	0.28	0.346	1
MTHFD2	0.000512936	-0.333888	0.266	0.332	1
MLLT6	0.0005135	0.274785	0.468	0.41	1
USP20	0.000514497	-0.386487	0.21	0.27	1
INPP5D	0.000524165	0.18573	0.588	0.514	1
DARS	0.000533761	-0.353115	0.269	0.339	1
RPLP0	0.000536266	-0.0422153	0.936	0.943	1
YWHAZP4	0.000541622	0.132575	0.76	0.714	1
C7orf55-LUC7L2	0.000550712	-0.294696	0.299	0.371	1
KDM6B	0.000556145	-0.345928	0.28	0.346	1
RPL3P4	0.000567925	0.111088	0.852	0.806	1
HNRNPL	0.000634696	0.0877392	0.925	0.894	1
FAM177A1	0.000657485	-0.324349	0.306	0.361	1
NDEL1	0.000668403	-0.427774	0.221	0.277	1
ZBTB25	0.000684085	-0.37789	0.257	0.315	1
CTSB	0.000691309	-0.29523	0.365	0.422	1
GATA3	0.000697308	-0.324959	0.255	0.324	1
RP11-498C9.3	0.000700053	0.381697	0.275	0.22	1
FXYD5	0.000708924	-0.129753	0.608	0.653	1
SIGIRR	0.000747808	0.279978	0.356	0.297	1
RAB6A	0.000761135	0.26299	0.376	0.315	1
RPL13A	0.000779654	-0.0214742	0.992	0.996	1
RSBN1	0.00079104	-0.358365	0.266	0.326	1
ACTR3	0.000813928	0.159432	0.663	0.602	1
RPL11	0.000819532	-0.0358632	0.941	0.952	1
KIAA0226	0.00083916	-0.305932	0.314	0.378	1
PTPRC	0.000842008	0.0518372	0.992	0.98	1
TCF25	0.000854486	0.215361	0.491	0.436	1
PSMB8	0.000866092	0.151873	0.635	0.575	1
LINC00623	0.000892788	0.313776	0.327	0.27	1
CD5	0.000903307	-0.27555	0.331	0.403	1
ETS1	0.000903724	-0.212181	0.513	0.577	1
DUSP1	0.000918191	-0.110104	0.768	0.802	1
APOL6	0.000924348	0.253838	0.443	0.384	1
WDR1	0.000935846	0.144724	0.627	0.569	1
SRPK2	0.00094172	0.32048	0.333	0.281	1
HNRNPC	0.000954805	-0.0990501	0.832	0.883	1
MYL6	0.000966954	0.0843929	0.918	0.873	1
SUN2	0.000972023	0.202496	0.507	0.444	1
KPNA2	0.000974943	-0.317741	0.198	0.259	1
BCAS4	0.000999896	-0.824591	0.215	0.261	1
NOP58	0.00100137	-0.191643	0.554	0.626	1
ISCU	0.00100484	-0.263075	0.35	0.418	1
RBBP6	0.00101667	-0.373802	0.202	0.261	1
STAT5B	0.00104106	-0.363404	0.235	0.292	1
DUSP10	0.00105978	-0.333202	0.3	0.356	1
SCP2	0.00106853	0.248101	0.358	0.308	1
CTD-2231E14.8	0.00107994	0.292289	0.322	0.268	1
LINC00152	0.00108047	-0.171618	0.526	0.574	1
MICAL1	0.0011235	-0.352213	0.247	0.305	1
RPS2P5	0.00112747	-0.202893	0.476	0.542	1
MFSD10	0.00113022	0.282919	0.339	0.286	1
ARHGDIA	0.00116274	0.192471	0.583	0.506	1
PARVG	0.00116653	-0.286358	0.342	0.403	1
XXbac-BPG248L24.12	0.00117015	0.300639	0.35	0.295	1
TC2N	0.00119407	-0.286314	0.291	0.358	1
CCDC88C	0.00121786	0.230838	0.484	0.419	1
TINF2	0.0012217	0.310995	0.271	0.22	1
DYNLL1	0.00123919	-0.31751	0.277	0.34	1
DENND4B	0.00125015	0.335238	0.25	0.198	1
H2AFZ	0.00131771	-0.214895	0.443	0.503	1
NDUFA10	0.00132986	0.276586	0.344	0.292	1
FKBP1A	0.0013315	-0.222365	0.457	0.532	1
ACTBP2	0.0013435	0.194355	0.579	0.514	1
ABLIM1	0.00134517	-0.313184	0.252	0.313	1
CD48	0.00134694	0.170761	0.516	0.456	1
HLA-DPA1	0.00136192	-0.161736	0.526	0.554	1
KRR1	0.00136772	-0.324674	0.229	0.289	1
VOPP1	0.0013769	-0.371656	0.236	0.291	1
TMED2	0.00138267	0.174934	0.526	0.473	1
MIR29B1	0.00140404	-0.308799	0.227	0.292	1
RP11-742N3.1	0.00143386	-0.0469074	0.857	0.854	1
PEBP1	0.00144386	-0.276579	0.316	0.377	1
SNHG5	0.00146578	-0.246043	0.439	0.504	1
RGPD8	0.00147009	-0.30624	0.232	0.292	1
HMGA1	0.00147342	-0.316469	0.222	0.281	1
UBASH3A	0.00153838	-0.432766	0.199	0.25	1
FAM134C	0.0015449	0.317497	0.294	0.244	1
FKBP1C	0.00154683	-0.298637	0.218	0.277	1
TUBB	0.00163697	0.220785	0.476	0.412	1
TMEM30A	0.00164864	0.300845	0.314	0.26	1
DCTN3	0.00165833	0.296274	0.271	0.222	1
IL2RG	0.00166422	0.0785325	0.846	0.815	1
BHLHE40	0.00167232	0.212506	0.454	0.39	1
OASL	0.00169112	-0.34432	0.285	0.335	1
PFN1P1	0.00176916	0.279866	0.337	0.28	1
RP11-705C15.2	0.00178271	0.276385	0.328	0.277	1
DTX3L	0.00178968	0.26371	0.356	0.3	1
RPS20	0.00180626	-0.0552254	0.858	0.886	1
TBC1D10C	0.00182147	0.151737	0.619	0.561	1
CTSS	0.00184583	0.24939	0.384	0.325	1
RPL3P2	0.00184588	0.166728	0.633	0.575	1
ARPC3	0.00186276	0.10145	0.717	0.67	1
BSG	0.0018843	0.187369	0.512	0.461	1
RPL3	0.00190853	0.0228275	0.986	0.98	1
SIK1	0.00192039	-0.298812	0.247	0.307	1
MFNG	0.0019269	0.267618	0.33	0.267	1
BCL11B	0.00195974	-0.202636	0.344	0.417	1
IGF2R	0.00199194	0.446001	0.252	0.206	1
MT-ND4L	0.0020084	0.0144542	0.994	0.994	1
HSP90AB1	0.00201905	-0.119088	0.725	0.756	1
RP11-166B2.1	0.00205129	-0.188952	0.505	0.568	1
TPP1	0.00208801	0.183387	0.523	0.464	1
RHOC	0.00210046	0.290956	0.283	0.236	1
TNFRSF14	0.00210296	0.191635	0.487	0.437	1
RNF167	0.00211885	0.227554	0.425	0.369	1
RPS5	0.00215059	-0.0663376	0.79	0.814	1
SAMD9	0.00218287	0.288734	0.278	0.226	1
NASP	0.00218441	-0.240688	0.356	0.417	1
ARAP2	0.00219436	-0.239548	0.32	0.387	1
EVI2A	0.00220542	-0.317122	0.278	0.337	1
BDP1	0.00221196	-0.286514	0.252	0.31	1
CTD-2287O16.1	0.00227086	-0.144759	0.599	0.645	1
KIAA1551	0.00227211	-0.153935	0.599	0.64	1
FAM46C	0.00228378	-0.1898	0.533	0.587	1
MT-ND1	0.00231192	-0.0283583	0.984	0.985	1
SGPL1	0.00234812	0.287192	0.274	0.221	1
SUPT5H	0.00238135	-0.255336	0.364	0.408	1
RLF	0.00239046	-0.322511	0.208	0.264	1
H3F3AP4	0.00239906	0.0949494	0.756	0.715	1
HMGN1	0.00245448	-0.183545	0.526	0.59	1
CLDND1	0.00251339	-0.260408	0.342	0.409	1
HBS1L	0.00252242	-0.27284	0.258	0.32	1
CD69	0.00255001	-0.152337	0.566	0.628	1
VMP1	0.00255025	-0.161475	0.608	0.675	1
CYLD	0.00255507	-0.254906	0.32	0.383	1
CCNL2	0.00264067	-0.21672	0.37	0.425	1
ODF2L	0.00265645	-0.442163	0.204	0.25	1
ACAP2	0.00267312	0.213919	0.421	0.36	1
TFRC	0.00269659	-0.218783	0.421	0.48	1
STAT6	0.00270328	0.221231	0.404	0.348	1
ZNF638	0.00274511	-0.230059	0.303	0.371	1
ASH1L	0.00275793	-0.271607	0.289	0.347	1
ESYT1	0.00280367	0.218666	0.411	0.351	1
HSP90AB3P	0.00284449	-0.211639	0.364	0.422	1
RP11-550F7.1	0.00284964	0.317717	0.317	0.268	1
SFI1	0.00286819	-0.255266	0.347	0.401	1
BTF3	0.00288326	-0.100578	0.714	0.754	1
INO80D	0.00296981	-0.40448	0.222	0.272	1
CASC7	0.00299769	-0.25214	0.218	0.278	1
ACP1	0.0030133	0.245867	0.331	0.283	1
RP11-159C21.4	0.00301745	-0.283884	0.264	0.316	1
RPL10A	0.00305365	-0.0514804	0.894	0.913	1
ANAPC16	0.00307043	-0.205704	0.421	0.488	1
PSMA3	0.00311307	-0.208827	0.414	0.472	1
FNBP1	0.0031216	-0.194635	0.487	0.547	1
SMCHD1	0.00316496	-0.219702	0.487	0.537	1
GTF3C1	0.00316756	0.333032	0.274	0.229	1
AC016739.2	0.00318131	-0.0974058	0.619	0.641	1
RPS15A	0.00323613	-0.0303088	0.927	0.938	1
MAN2A1	0.00324546	-0.231739	0.221	0.28	1
YTHDC1	0.00324572	-0.279487	0.325	0.382	1
JUNB	0.00327025	-0.0907723	0.827	0.872	1
CD3D	0.00328022	-0.192915	0.663	0.77	1
RPS4XP22	0.00331777	-0.170437	0.519	0.59	1
CPNE1	0.0033248	-0.161075	0.565	0.612	1
RP11-645C24.2	0.0033412	-0.191989	0.519	0.569	1
HNRNPCP2	0.00335423	-0.141581	0.593	0.642	1
C14orf166	0.00338105	-0.286233	0.277	0.336	1
SF3A1	0.0034186	-0.20485	0.445	0.5	1
DENND4A	0.00343614	-0.35192	0.247	0.298	1
PAIP2	0.00344528	0.12243	0.58	0.546	1
BTN3A2	0.00346715	0.127544	0.645	0.598	1
RPS19	0.00347322	-0.0314377	0.958	0.964	1
SMC4	0.00355452	-0.308549	0.226	0.281	1
EEF1D	0.00355775	-0.0280669	0.871	0.874	1
CCND2	0.00365813	0.157205	0.645	0.595	1
PSMA6	0.00366989	0.161585	0.445	0.394	1
STAU1	0.00371581	-0.244318	0.311	0.367	1
SET	0.00374617	0.0478994	0.846	0.838	1
ELP2	0.00387381	-0.317016	0.247	0.301	1
PSME1	0.00389978	0.0756447	0.919	0.882	1
RASSF5	0.00390819	0.175238	0.465	0.423	1
RP11-673C5.1	0.00392151	-0.179872	0.46	0.51	1
NLRC5	0.00396059	0.0811464	0.82	0.777	1
RSU1	0.00402145	0.266013	0.289	0.244	1
MOB1A	0.00402211	0.1612	0.596	0.539	1
CDK5RAP3	0.00407577	-0.237096	0.339	0.393	1
NPIPA1	0.00407986	-0.167243	0.579	0.643	1
PRKAR1A	0.00410404	-0.23049	0.435	0.492	1
USP36	0.00419039	-0.189259	0.401	0.475	1
MYL12B	0.00423482	0.0862922	0.725	0.686	1
NDUFB2	0.0042463	0.227454	0.336	0.287	1
TPM4	0.00432649	0.162073	0.519	0.472	1
POLR3E	0.00440239	-0.235483	0.305	0.361	1
GLRX	0.00443748	0.238871	0.266	0.215	1
RP11-169K16.8	0.00443916	-0.199365	0.417	0.466	1
CLNS1A	0.00447051	-0.317223	0.246	0.292	1
Z82188.1	0.00455559	0.213242	0.431	0.377	1
RPL23	0.00460646	-0.0970978	0.768	0.817	1
FLOT2	0.00469043	0.268986	0.309	0.264	1
RBM39	0.00470959	-0.0788204	0.868	0.907	1
AKIRIN1	0.00475774	-0.308326	0.244	0.298	1
PMF1	0.00477636	-0.291147	0.269	0.317	1
PRKAA1	0.00478213	0.32987	0.255	0.211	1
POMP	0.00481076	0.195198	0.499	0.454	1
GATAD2A	0.00485024	0.290792	0.264	0.217	1
ARID4A	0.00487521	-0.302621	0.236	0.29	1
SURF4	0.004906	-0.191903	0.418	0.476	1
ANKRD12	0.00491327	-0.163285	0.583	0.633	1
C19orf53	0.00503439	-0.2558	0.271	0.327	1
SNHG1	0.00511171	-0.235584	0.325	0.385	1
ADRM1	0.00513153	0.209217	0.369	0.32	1
HNRNPU	0.00514501	-0.17512	0.509	0.553	1
HMOX2	0.00519481	0.236097	0.358	0.307	1
ARPC4-TTLL3	0.00539436	0.254745	0.351	0.302	1
CASP4	0.00541938	0.174629	0.473	0.428	1
CBX6	0.00542027	0.14144	0.552	0.516	1
RPL18AP3	0.00543545	-0.0655294	0.851	0.874	1
ARPC5	0.00543926	0.108058	0.527	0.488	1
TBRG1	0.0054649	-0.263425	0.271	0.325	1
BBIP1	0.00554873	-0.280175	0.229	0.282	1
CASP1	0.00558981	0.235142	0.275	0.225	1
FAM129A	0.00565406	-0.293488	0.255	0.304	1
RAB11B	0.00566878	-0.28216	0.253	0.302	1
COPA	0.0056839	-0.262496	0.334	0.386	1
SRGAP2	0.00575253	-0.246324	0.274	0.327	1
PARP1	0.00584854	-0.287577	0.275	0.323	1
NUB1	0.00590785	0.212656	0.316	0.263	1
PSMC6	0.00594727	0.211657	0.341	0.286	1
IPCEF1	0.00598882	-0.270248	0.25	0.302	1
AC013394.2	0.00600476	-0.195994	0.407	0.468	1
C1orf43	0.00601402	-0.296823	0.26	0.306	1
HSPA1A	0.00607171	-0.23425	0.364	0.413	1
ARHGDIB	0.00610593	0.0454917	0.953	0.928	1
CCL3	0.00618392	0.32192	0.274	0.233	1
RPS15	0.00618553	-0.0507073	0.905	0.928	1
NCOR1	0.00618856	-0.144536	0.625	0.682	1
MT-CO3	0.00620352	-0.0974416	0.851	0.903	1
TIA1	0.00625802	-0.266917	0.278	0.329	1
HCLS1	0.00628535	0.101782	0.708	0.662	1
AP3S1	0.00634768	-0.287662	0.204	0.256	1
SMG1	0.00638745	-0.071109	0.883	0.896	1
STIM1	0.00647367	0.221073	0.372	0.319	1
QARS	0.00661791	0.248445	0.289	0.244	1
NPIPB11	0.00673718	-0.0743184	0.404	0.463	1
PTMA	0.006819	-0.0274088	0.97	0.975	1
PICALM	0.00682914	0.335393	0.266	0.226	1
SYNRG	0.00682922	-0.241166	0.269	0.325	1
MIF	0.00683373	-0.1511	0.512	0.567	1
HERC1	0.00684547	-0.184962	0.389	0.448	1
ARID5A	0.0069848	-0.213364	0.339	0.391	1
YWHAZP3	0.0070469	0.0858186	0.82	0.789	1
DDOST	0.00709228	0.151624	0.499	0.451	1
RUNX3	0.00726251	0.164902	0.551	0.502	1
CSDE1	0.00732416	-0.167738	0.481	0.548	1
WBP2	0.00733163	-0.235911	0.292	0.352	1
CLK1	0.00740108	-0.0949801	0.725	0.77	1
CARD16	0.00746693	0.262394	0.288	0.245	1
SRRT	0.00766194	-0.228666	0.3	0.358	1
PPP5C	0.00775854	0.205549	0.258	0.21	1
MX1	0.00781265	-0.366029	0.227	0.266	1
ATP6V0C	0.00804037	-0.192529	0.421	0.47	1
PTPN7	0.008056	-0.170854	0.449	0.49	1
H2AFV	0.00808058	-0.32333	0.216	0.259	1
DRAP1	0.0082127	-0.230676	0.322	0.381	1
TNFRSF1B	0.00831091	0.143436	0.56	0.534	1
TOMM22	0.00831466	0.189204	0.362	0.311	1
ANKRD36	0.00837909	-0.166213	0.523	0.577	1
MT-CO1	0.00839246	-0.000189755	0.989	0.995	1
RPL5P4	0.00843994	0.19058	0.473	0.427	1
ATG3	0.0084809	0.222612	0.288	0.241	1
RHOA	0.00849852	0.0759708	0.801	0.767	1
IST1	0.00850616	-0.205084	0.383	0.423	1
CHIC2	0.00856601	-0.285245	0.218	0.265	1
PRKCQ	0.00863315	0.190586	0.378	0.325	1
CBX5	0.00864585	-0.245898	0.313	0.357	1
EIF3H	0.00867715	-0.169284	0.488	0.543	1
AKT2	0.0086819	0.273418	0.271	0.226	1
XRCC5	0.00874699	0.142808	0.493	0.447	1
NRBP1	0.00880222	-0.252681	0.328	0.381	1
DALRD3	0.00901831	-0.299182	0.222	0.269	1
UQCRH	0.00904217	-0.255041	0.283	0.337	1
LA16c-3G11.7	0.00916674	0.205019	0.323	0.268	1
USP9X	0.00932221	-0.207061	0.415	0.469	1
HBP1	0.00934439	-0.259368	0.233	0.283	1
IFRD1	0.00934699	-0.179008	0.425	0.468	1
PHACTR2	0.00954632	-0.228671	0.23	0.282	1
SSR2	0.00965194	0.124206	0.577	0.532	1
LIMD2	0.00970424	0.0809303	0.737	0.709	1
NPM1P39	0.00975445	-0.309088	0.226	0.267	1
STX16	0.00976033	-0.230633	0.25	0.302	1
PAM	0.00976827	-0.23871	0.244	0.299	1
UBR4	0.0099064	-0.263785	0.308	0.355	1
CANX	0.00993533	0.128223	0.498	0.441	1
ZBTB1	0.00993671	-0.240454	0.257	0.307	1
C19orf10	0.0100179	0.282876	0.275	0.241	1
GDI1	0.0100563	-0.252613	0.278	0.326	1
HDLBP	0.0101208	-0.277093	0.243	0.29	1
RBM8A	0.0102151	-0.160334	0.462	0.509	1
ARPC5L	0.0102527	0.198956	0.342	0.295	1
TCEA1P2	0.0102911	-0.220315	0.274	0.328	1
C19orf60	0.0102919	-0.223013	0.319	0.364	1
ELOVL5	0.0103283	-0.171066	0.387	0.453	1
C17orf76-AS1	0.0103572	-0.128009	0.616	0.662	1
ITGB7	0.0103843	0.28539	0.253	0.213	1
PSMA1	0.0104112	-0.176873	0.411	0.472	1
RPL32	0.0104368	-0.0175476	0.905	0.906	1
NUPL1	0.0105747	-0.271118	0.215	0.261	1
TMEM256-PLSCR3	0.0106928	0.276513	0.271	0.23	1
RPL9	0.01071	-0.0111824	0.947	0.944	1
TTC39C	0.010815	-0.216787	0.372	0.419	1
PCNP	0.0109334	-0.239148	0.313	0.361	1
SS18	0.0109872	-0.305787	0.26	0.301	1
TAF1D	0.011031	-0.179647	0.425	0.49	1
CDKN1B	0.0111843	-0.266845	0.215	0.264	1
ARHGAP9	0.0112222	-0.106948	0.613	0.647	1
SYTL3	0.0112825	0.174549	0.485	0.434	1
RAB1B	0.0112994	-0.189668	0.426	0.466	1
C5orf45	0.0113594	-0.195166	0.365	0.42	1
PRPF39	0.0114809	-0.258603	0.319	0.365	1
TOMM7	0.011584	-0.16192	0.459	0.519	1
NFE2L2	0.0116424	0.198686	0.372	0.33	1
APEH	0.0116516	0.227538	0.289	0.249	1
SQRDL	0.0119389	-0.311069	0.21	0.254	1
HPS1	0.011946	0.246872	0.317	0.279	1
KLC1	0.0122217	-0.253492	0.208	0.254	1
LIME1	0.0122521	0.171955	0.42	0.369	1
TMEM123	0.0123007	-0.211286	0.299	0.347	1
RPL31	0.0123061	-0.0722975	0.82	0.857	1
GOLGB1	0.0123194	-0.208592	0.258	0.312	1
PHTF2	0.0124063	-0.350284	0.221	0.259	1
RSRC2	0.012456	-0.191935	0.421	0.466	1
MPV17L	0.0125197	-0.198661	0.345	0.391	1
PTPN6	0.0128777	0.182239	0.428	0.384	1
PRKCH	0.0129297	0.0865392	0.767	0.725	1
ARF6	0.0131059	0.109713	0.725	0.691	1
SDR39U1	0.0131483	0.255185	0.313	0.275	1
PCSK5	0.0133686	0.328646	0.255	0.215	1
GPCPD1	0.0134094	-0.190527	0.364	0.417	1
LAMTOR1	0.013453	0.222428	0.255	0.213	1
BCLAF1	0.0134679	-0.160489	0.505	0.554	1
SERPINB1	0.0135329	0.181121	0.364	0.325	1
CYTH4	0.0135676	0.225415	0.319	0.275	1
ADD1	0.0136002	0.252181	0.285	0.243	1
TMSB4XP8	0.0136381	0.0453766	0.98	0.959	1
DDX27	0.0137443	-0.206104	0.341	0.393	1
PLEKHM1	0.0138207	0.185645	0.316	0.267	1
AL592284.1	0.0138378	-0.312006	0.23	0.268	1
SAMD9L	0.0139027	0.17716	0.311	0.264	1
RPS4XP2	0.0139089	0.210541	0.393	0.346	1
H3F3A	0.013994	0.0709908	0.754	0.727	1
PRKCSH	0.0140714	-0.20546	0.313	0.365	1
ACOT13	0.0140747	0.364554	0.269	0.232	1
FXR1	0.014328	-0.293303	0.218	0.258	1
EZH2	0.014426	-0.220259	0.295	0.344	1
CECR1	0.0144525	0.273769	0.269	0.232	1
FMNL1	0.0145001	0.247149	0.311	0.271	1
PPIG	0.0145229	-0.230568	0.283	0.331	1
POLR2A	0.0145308	-0.141145	0.594	0.646	1
DDX3X	0.0145861	-0.111763	0.739	0.786	1
BUB3	0.0145998	-0.161754	0.465	0.507	1
ANKRD40	0.0147859	0.26762	0.266	0.228	1
ATXN2L	0.0149363	-0.210029	0.277	0.327	1
RAP2C	0.0149386	0.261454	0.33	0.291	1
B4GALT1	0.0149405	0.115655	0.743	0.687	1
BTAF1	0.015141	-0.268342	0.257	0.3	1
CASC3	0.0152256	-0.24051	0.278	0.325	1
TUBA1A	0.015468	-0.194806	0.434	0.478	1
RPL6P27	0.0155003	0.0778425	0.806	0.775	1
CACYBP	0.015702	-0.196068	0.351	0.396	1
RP11-498C9.2	0.0157832	0.20424	0.355	0.314	1
RNF213	0.0158904	0.0848138	0.96	0.909	1
RPL12P38	0.0159264	-0.207483	0.421	0.459	1
GRAP2	0.0160063	0.235793	0.277	0.238	1
MTR	0.0160073	-0.292329	0.246	0.287	1
ILK	0.0161836	0.238283	0.288	0.253	1
S100A11	0.0162965	0.138107	0.505	0.453	1
U2AF1	0.0163152	-0.175248	0.44	0.51	1
HNRNPUL1	0.0164457	-0.158315	0.484	0.531	1
PNISR	0.0165831	-0.158962	0.449	0.499	1
SNX22	0.0166242	0.215651	0.281	0.24	1
PIK3CD	0.016737	-0.192038	0.384	0.431	1
COX5B	0.0167886	0.153907	0.434	0.397	1
NIN	0.0168623	-0.248389	0.219	0.263	1
UNC13D	0.0169822	0.206879	0.325	0.28	1
ZMYM2	0.0170234	-0.247821	0.253	0.297	1
MLLT3	0.0172758	-0.246663	0.292	0.333	1
PCED1B-AS1	0.0173504	0.124922	0.568	0.527	1
SEPW1	0.0173659	0.148784	0.415	0.381	1
PARK7	0.0175329	-0.14444	0.499	0.546	1
EMR2	0.0175417	0.294457	0.288	0.25	1
TMF1	0.0177634	-0.276438	0.224	0.265	1
CNOT6L	0.0178094	-0.150077	0.488	0.543	1
PPA1	0.0178263	-0.290039	0.232	0.277	1
RPL37	0.017947	-0.113109	0.683	0.734	1
YY1AP1	0.0179829	0.213784	0.303	0.262	1
RAB27A	0.0179922	-0.17819	0.358	0.405	1
TMX3	0.0180583	0.20784	0.253	0.211	1
PMAIP1	0.0183466	-0.238074	0.281	0.319	1
STK17A	0.0183589	-0.221934	0.233	0.278	1
SPSB3	0.0184188	0.193503	0.344	0.305	1
RPL18	0.0186617	-0.0492744	0.815	0.832	1
KLF6	0.0187953	-0.0557661	0.871	0.868	1
AKAP9	0.0187996	-0.184996	0.428	0.473	1
CELF2	0.0189807	0.104784	0.74	0.697	1
MT2A	0.0190609	-0.183536	0.359	0.403	1
ATP5J2	0.0190681	-0.271439	0.215	0.257	1
DR1	0.0190837	0.144178	0.549	0.513	1
RP11-204C16.4	0.0190981	0.0813203	0.82	0.78	1
SERF2	0.0191168	0.0355668	0.793	0.783	1
RP11-347C12.2	0.0192725	-0.174122	0.482	0.527	1
GPBP1L1	0.0193195	-0.207607	0.292	0.339	1
HLA-DPB1	0.0195524	-0.112262	0.544	0.57	1
MTATP6P1	0.0197503	0.0600155	0.837	0.809	1
RAN	0.0198221	-0.134358	0.527	0.576	1
RAB8B	0.0199709	0.173043	0.37	0.319	1
RNF10	0.0200528	-0.214607	0.353	0.396	1
LRCH3	0.0200649	-0.21885	0.213	0.258	1
DMTF1	0.020179	-0.215071	0.28	0.323	1
IVNS1ABP	0.020205	0.146616	0.505	0.478	1
DYNC1H1	0.0202827	-0.194695	0.33	0.378	1
RNF44	0.0203253	0.18644	0.375	0.33	1
CDC42EP3	0.0206443	0.235964	0.258	0.219	1
HSPA8	0.0207279	-0.0367064	0.925	0.937	1
IK	0.0210243	-0.185091	0.359	0.41	1
HMGN1P38	0.0210557	-0.200398	0.272	0.318	1
RP11-3P17.5	0.0213605	-0.188923	0.302	0.34	1
LPXN	0.0214349	-0.171578	0.406	0.451	1
RBM12	0.0214813	-0.205458	0.319	0.366	1
SYAP1	0.0215883	-0.238274	0.299	0.341	1
GTF2B	0.0218203	-0.263027	0.243	0.283	1
ILF3	0.0220877	-0.128194	0.561	0.618	1
DEGS1	0.022268	-0.294837	0.249	0.286	1
GTPBP1	0.0225498	-0.241704	0.345	0.377	1
RPL39P3	0.0226386	-0.22466	0.247	0.287	1
RPLP0P6	0.0228134	-0.0510524	0.799	0.803	1
PTEN	0.0228675	0.136235	0.484	0.447	1
NFAT5	0.022964	-0.210762	0.35	0.39	1
MATR3	0.0230024	-0.127701	0.647	0.701	1
OTUB1	0.0230415	0.140325	0.454	0.421	1
C12orf57	0.0230728	-0.21511	0.289	0.331	1
FERMT3	0.0232834	0.159639	0.412	0.364	1
RP11-297L17.6	0.0233735	0.201838	0.339	0.299	1
HMGN2	0.0234309	-0.087929	0.678	0.705	1
DBI	0.0235849	0.175751	0.333	0.298	1
FBXW2	0.0237049	0.274138	0.333	0.301	1
PCSK7	0.0237276	0.134099	0.482	0.433	1
DYNLT1	0.0238876	0.174945	0.319	0.273	1
UQCRB	0.0239385	-0.183156	0.383	0.434	1
CCNI	0.024055	-0.152541	0.501	0.554	1
TCEA1	0.0242976	-0.200577	0.344	0.39	1
RP11-51O6.1	0.0245274	0.0687499	0.779	0.765	1
SUB1	0.0246856	0.0778691	0.656	0.627	1
NADSYN1	0.0247944	0.24594	0.281	0.254	1
GAPDHP65	0.0250967	-0.151606	0.414	0.449	1
RPL19	0.0251265	0.00729823	0.978	0.967	1
LRRFIP1	0.0254781	0.0939261	0.684	0.657	1
SBDS	0.0256298	-0.186185	0.288	0.336	1
FTLP3	0.0256653	0.149613	0.496	0.445	1
ITPR1	0.0257147	-0.310106	0.218	0.253	1
TRIM59	0.0258025	-0.230225	0.275	0.32	1
AP1M1	0.0258416	0.179943	0.297	0.262	1
DDX21	0.0259117	-0.224075	0.288	0.329	1
DCTN1	0.0259188	0.242301	0.283	0.251	1
GBF1	0.0259366	-0.207873	0.269	0.311	1
RPL39	0.0260579	-0.0876597	0.779	0.823	1
SPEN	0.0264087	0.0896518	0.292	0.245	1
TPI1	0.0264383	-0.116338	0.596	0.633	1
APLP2	0.026546	0.147882	0.255	0.213	1
ATXN7	0.0267487	-0.209459	0.46	0.496	1
CDK11B	0.0270785	-0.202893	0.247	0.289	1
FOS	0.0271309	-0.113692	0.628	0.659	1
RP11-16E23.4	0.0271937	-0.198196	0.33	0.373	1
DNAJC1	0.0278443	0.212702	0.252	0.218	1
MEF2D	0.0278955	0.217399	0.35	0.313	1
NCOA4	0.028101	0.17815	0.308	0.273	1
IL27RA	0.0281353	-0.224752	0.218	0.258	1
EIF3A	0.0281494	0.17033	0.463	0.431	1
CALM3	0.0281703	-0.134437	0.499	0.545	1
RPL41P1	0.0281878	-0.0145192	0.944	0.941	1
TECR	0.0284121	-0.196128	0.383	0.429	1
TLK1	0.0286219	-0.160005	0.439	0.488	1
RPL22	0.0286445	-0.110328	0.621	0.667	1
CEBPZ	0.028756	-0.237456	0.247	0.288	1
OFD1	0.0292063	0.224818	0.328	0.296	1
MIS18BP1	0.0292544	-0.189232	0.25	0.295	1
ANKRD10	0.0293783	-0.119906	0.619	0.663	1
GGNBP2	0.0294386	-0.23671	0.272	0.312	1
SARNP	0.0296623	0.194015	0.289	0.255	1
REL	0.02975	0.163093	0.474	0.434	1
BZW1	0.0298208	0.117432	0.471	0.436	1
HDAC1	0.0298581	0.154713	0.406	0.364	1
SENP7	0.029877	-0.250567	0.264	0.3	1
TPR	0.0300567	-0.177069	0.362	0.412	1
MYADM	0.0300825	-0.137129	0.456	0.492	1
RPL35A	0.0301712	-0.0538495	0.848	0.871	1
ZC3HAV1	0.0302225	-0.0764788	0.787	0.802	1
ERICH1	0.0302502	-0.266267	0.229	0.267	1
RP11-34P13.13	0.0303135	-0.220673	0.21	0.25	1
NSD1	0.0305063	0.208342	0.342	0.304	1
RAB5C	0.0305168	0.141891	0.428	0.397	1
TRERF1	0.0308161	-0.219735	0.257	0.298	1
KAT6A	0.0310527	-0.193053	0.286	0.329	1
ATP5L	0.0312578	-0.161902	0.459	0.509	1
STAT3	0.0316261	-0.131939	0.561	0.607	1
RPS4XP13	0.031644	0.237126	0.253	0.219	1
EIF3FP1	0.0316566	-0.199001	0.224	0.266	1
CERKL	0.0316999	0.155642	0.421	0.379	1
STAT1	0.031814	-0.139097	0.554	0.606	1
RP11-349A22.5	0.0319971	-0.120469	0.605	0.648	1
CDK6	0.03252	-0.177914	0.25	0.294	1
PRDX1	0.0326051	-0.156446	0.421	0.462	1
ATP5D	0.0328588	-0.162307	0.359	0.397	1
EMD	0.0329517	-0.185215	0.302	0.349	1
MT-ND3	0.0329611	-0.0573054	0.795	0.816	1
MRFAP1	0.0329845	-0.192756	0.37	0.407	1
RPS17	0.0331772	-0.121987	0.577	0.621	1
CAPZB	0.0332462	0.0832272	0.725	0.691	1
TNIK	0.033373	0.230835	0.277	0.242	1
RP11-274E7.2	0.0335553	0.139712	0.482	0.437	1
SAFB	0.033611	-0.184485	0.32	0.361	1
RFTN1	0.0336222	-0.168974	0.306	0.355	1
RALY	0.0336914	0.166741	0.373	0.347	1
TAF7	0.0338028	-0.188253	0.309	0.354	1
RPS8	0.0338975	-0.0179207	0.935	0.936	1
SERINC3	0.0340541	-0.200016	0.32	0.366	1
PSIP1	0.0342394	-0.240793	0.302	0.336	1
RPL15	0.0343495	-0.0222452	0.96	0.967	1
TMEM50A	0.0346375	0.13473	0.454	0.413	1
LINC00969	0.0346803	-0.165861	0.348	0.393	1
RP4-583P15.14	0.0347205	0.160567	0.387	0.345	1
SQSTM1	0.0347518	-0.154247	0.44	0.477	1
DNM2	0.034865	-0.157435	0.369	0.413	1
RP11-347P5.1	0.0348815	-0.116383	0.571	0.623	1
COX7A2L	0.0355923	0.160321	0.356	0.324	1
NFKBIA	0.0356251	0.0774159	0.653	0.633	1
GBP4	0.0357303	0.206085	0.364	0.329	1
MT-RNR1	0.0360632	-0.0104242	1	1	1
YIPF4	0.0362253	0.121486	0.311	0.267	1
NKTR	0.0363215	-0.145469	0.462	0.516	1
EPS15	0.0364828	-0.143324	0.456	0.495	1
COPB2	0.0364856	0.243016	0.253	0.222	1
ACTR2	0.0369967	0.139975	0.428	0.385	1
SFPQ	0.0373821	-0.1656	0.421	0.459	1
PIK3R1	0.0374598	-0.218372	0.266	0.306	1
ATP5A1	0.0375339	0.101981	0.518	0.485	1
GLTSCR2	0.0375883	-0.16977	0.3	0.344	1
FYTTD1	0.0376004	0.226314	0.291	0.257	1
AC022431.1	0.0377156	0.126114	0.56	0.517	1
PLEKHB2	0.0377194	0.202808	0.291	0.257	1
TLN1	0.037721	0.15886	0.448	0.41	1
PSMA4	0.0377431	0.153034	0.345	0.315	1
SPTBN1	0.0377752	-0.248577	0.261	0.295	1
NACA	0.037835	0.0575231	0.862	0.837	1
P4HB	0.0381397	0.118706	0.445	0.415	1
CCL5	0.0383427	0.148005	0.846	0.761	1
GAPDHP1	0.0384249	-0.133628	0.495	0.533	1
FAIM3	0.0384791	-0.124464	0.468	0.508	1
SDCBP	0.0389948	-0.189365	0.365	0.398	1
GAS5	0.039063	-0.105002	0.572	0.597	1
SLC35E2B	0.0391046	0.187484	0.309	0.27	1
LASP1	0.0391367	0.11677	0.53	0.487	1
PAPOLA	0.0391437	-0.164264	0.39	0.424	1
RRP7A	0.0400099	-0.229079	0.213	0.251	1
EIF3E	0.0404555	-0.131623	0.499	0.539	1
PAF1	0.0407283	-0.214659	0.229	0.267	1
HLA-K	0.0410458	-0.136736	0.454	0.481	1
SERPINB9	0.0410827	0.0936711	0.759	0.718	1
RPL34	0.0414025	-0.0555286	0.848	0.87	1
WDR43	0.0416634	-0.254643	0.23	0.264	1
RP11-599B13.6	0.041773	0.20599	0.333	0.303	1
BTN3A1	0.0418368	0.138561	0.505	0.476	1
DCAF5	0.0419508	0.254108	0.258	0.228	1
RPS11P5	0.0419559	0.181402	0.283	0.247	1
TRA2B	0.0419798	-0.151033	0.459	0.497	1
NDUFB8	0.0422701	-0.143619	0.42	0.459	1
MED15	0.0425877	0.116893	0.561	0.526	1
NDUFB11	0.0426084	-0.215852	0.258	0.299	1
PRDX2	0.0428895	0.118878	0.401	0.377	1
ANKRD11	0.0429327	-0.157804	0.384	0.425	1
HNRNPH3	0.0430237	-0.155103	0.398	0.436	1
RPL14P1	0.0433212	0.110755	0.63	0.589	1
ARID3B	0.0433708	0.222885	0.264	0.231	1
ZNF706	0.0434807	-0.192596	0.313	0.358	1
TMED10	0.0435205	0.148029	0.429	0.396	1
CCNDBP1	0.0437279	-0.15209	0.412	0.448	1
RP11-353N4.6	0.0442727	0.193925	0.463	0.457	1
ELMSAN1	0.0442794	-0.165463	0.412	0.452	1
EIF5	0.0448579	-0.152271	0.463	0.512	1
PTK2B	0.0449289	0.119459	0.501	0.464	1
AC011737.2	0.0451198	-0.0828307	0.647	0.676	1
RPS23	0.0456788	-0.0536149	0.827	0.854	1
CCDC12	0.0456928	0.189188	0.3	0.264	1
SRSF2	0.0462117	-0.102846	0.628	0.665	1
SNX5	0.0462936	0.180094	0.369	0.345	1
KTN1	0.0463028	-0.160928	0.356	0.412	1
HNRNPKP4	0.046668	0.148718	0.473	0.439	1
PHYKPL	0.046829	-0.184875	0.313	0.351	1
MTA2	0.046928	0.120641	0.367	0.325	1
SPCS3	0.0469733	0.136171	0.476	0.435	1
CTC-451P13.1	0.0470002	0.160926	0.421	0.385	1
SRSF10	0.0470784	-0.178804	0.28	0.325	1
RPS28	0.0479048	-0.0212155	0.88	0.883	1
KIAA0247	0.0479156	-0.162283	0.393	0.437	1
EIF2S3	0.0483047	0.086653	0.703	0.669	1
COX7C	0.0484892	-0.143006	0.457	0.511	1
CBX3	0.0489504	-0.153164	0.47	0.494	1
TMBIM4	0.0490102	0.127878	0.454	0.422	1
UHRF2	0.049148	-0.196358	0.261	0.298	1
BANF1	0.049164	-0.194897	0.263	0.303	1
TRAPPC2	0.0492441	0.190058	0.33	0.297	1
GBP2	0.0495177	-0.139076	0.507	0.536	1
NUDT4	0.0496313	-0.284506	0.221	0.253	1
RANBP3	0.0496514	-0.123081	0.24	0.284	1
LNPEP	0.0496976	0.130602	0.502	0.464	1
ATP5EP2	0.0497257	-0.143922	0.378	0.417	1
AC004453.8	0.049833	-0.105741	0.477	0.501	1
PREX1	0.0500138	0.0874809	0.541	0.491	1
CYBA	0.0500847	0.172004	0.348	0.319	1
ORMDL1	0.0502205	0.116669	0.407	0.373	1
NPM1P21	0.0502447	-0.163211	0.339	0.378	1
CMC1	0.0506943	0.22664	0.25	0.227	1
EMB	0.0509214	-0.113293	0.566	0.601	1
CCSER2	0.0509327	-0.16121	0.271	0.311	1
MCM3AP	0.0509593	0.238987	0.253	0.224	1
STXBP2	0.0511	0.158735	0.331	0.296	1
SF3B1	0.0515733	-0.101084	0.641	0.689	1
RP3-417G15.1	0.0517105	0.160888	0.397	0.359	1
UBA3	0.0517146	0.173763	0.286	0.254	1
NEAT1	0.0517836	0.0625937	0.904	0.9	1
YWHAE	0.0519174	-0.124462	0.523	0.557	1
DNAJB14	0.0519216	-0.1355	0.439	0.477	1
EIF1B	0.0520027	-0.162252	0.351	0.391	1
RPL24P4	0.0520104	-0.189147	0.244	0.278	1
CHCHD2	0.0520551	0.105399	0.649	0.607	1
OSBPL3	0.0522617	-0.247337	0.303	0.331	1
SLA	0.0525343	-0.082186	0.625	0.655	1
UBA7	0.0526098	-0.201851	0.249	0.282	1
NPEPPS	0.0527436	-0.141096	0.417	0.459	1
IRF7	0.0527841	-0.218006	0.227	0.26	1
EHD1	0.0533847	0.13364	0.409	0.371	1
HINT1	0.0538531	-0.141131	0.498	0.55	1
ZFAS1	0.0541502	-0.153879	0.398	0.436	1
ERAP2	0.0541979	-0.15236	0.247	0.292	1
RPL5	0.0543089	0.0178125	0.966	0.966	1
NR4A1	0.0543393	-0.232971	0.306	0.332	1
PLEKHG2	0.0543754	-0.252224	0.221	0.252	1
WASH4P	0.0545673	0.136049	0.362	0.321	1
MPRIP	0.0547649	-0.241085	0.226	0.259	1
DPP9	0.0549392	0.227927	0.25	0.221	1
NUMA1	0.0550847	-0.241475	0.306	0.336	1
ACIN1	0.055186	-0.180419	0.309	0.346	1
RNASEK	0.0552406	0.0721529	0.591	0.57	1
AIM1	0.0559237	-0.275004	0.294	0.322	1
SIVA1	0.0561307	-0.210848	0.216	0.253	1
FLT3LG	0.0562776	0.181813	0.253	0.218	1
GPR174	0.0569913	-0.211068	0.24	0.277	1
LBR	0.0576221	0.152557	0.364	0.33	1
CDK11A	0.0578648	-0.1565	0.339	0.377	1
ATP1A1	0.0579251	-0.176576	0.328	0.362	1
HCG4P5	0.058217	-0.111547	0.544	0.579	1
TMBIM6	0.0585138	0.0878226	0.709	0.67	1
PSMD12	0.058617	-0.19134	0.224	0.258	1
EPB41	0.0587064	0.140348	0.347	0.309	1
PTGES3	0.0591013	-0.121314	0.502	0.55	1
ERLEC1	0.0603558	0.205848	0.253	0.225	1
SNRPD1	0.0605257	-0.205309	0.215	0.251	1
HIPK1	0.0608932	0.11855	0.571	0.539	1
MTND1P23	0.0611879	-0.18585	0.299	0.329	1
DOCK8	0.0615948	-0.119828	0.639	0.655	1
CPSF6	0.0616743	-0.223276	0.286	0.319	1
DCP2	0.0619304	-0.195302	0.283	0.312	1
NUTF2	0.0627886	-0.242534	0.244	0.273	1
VPS37B	0.0633016	-0.167814	0.345	0.379	1
TRAM1	0.0641875	0.121669	0.446	0.42	1
ZFR	0.0642179	-0.215364	0.275	0.307	1
UTY	0.0648693	-0.236805	0.229	0.258	1
PDE7A	0.0649245	-0.208907	0.249	0.28	1
C21orf33	0.0653231	0.151294	0.323	0.288	1
RNF7	0.0654129	0.146017	0.323	0.292	1
SETX	0.0654909	0.14298	0.406	0.373	1
RPL24	0.0659323	-0.0596445	0.731	0.754	1
PRRC2B	0.0661184	-0.172157	0.384	0.415	1
SUGP2	0.0662008	0.226558	0.258	0.232	1
COMMD6	0.0664266	-0.150626	0.364	0.398	1
RNF168	0.0665582	0.192013	0.32	0.299	1
NIPAL3	0.0669644	-0.232999	0.221	0.25	1
SNURF	0.0671863	-0.161959	0.295	0.333	1
PARP9	0.0673296	0.101271	0.412	0.37	1
CCT5	0.067359	0.152862	0.311	0.282	1
SNRPG	0.0675269	-0.210614	0.258	0.293	1
ZNF655	0.0680765	0.130985	0.386	0.369	1
ICAM3	0.068194	0.075483	0.495	0.466	1
HLA-F	0.0684881	0.0280738	0.978	0.975	1
NPM1P27	0.0688042	-0.10738	0.552	0.586	1
NDUFB6	0.0688199	0.189108	0.261	0.235	1
IKZF3	0.0690845	-0.131075	0.439	0.473	1
USP48	0.0692561	-0.23879	0.24	0.269	1
SEC61B	0.0692934	0.130166	0.372	0.337	1
SMARCA5	0.0697292	-0.17033	0.334	0.369	1
HSPA1B	0.0699359	-0.183037	0.351	0.377	1
PLIN2	0.0699565	-0.243722	0.252	0.278	1
HSPA4	0.070191	-0.22472	0.278	0.308	1
GDI2	0.0705983	0.106221	0.465	0.436	1
ANKRD36B	0.0707048	-0.156453	0.493	0.518	1
RHOG	0.0707407	0.0963847	0.339	0.303	1
NBPF14	0.0709402	-0.159505	0.378	0.409	1
LARP4B	0.0710426	0.166779	0.384	0.355	1
MTDH	0.0718258	-0.154362	0.23	0.266	1
ARGLU1	0.0720659	-0.0556765	0.771	0.776	1
ARPP19	0.0724851	-0.1784	0.327	0.358	1
HNRNPA1	0.0725103	-0.0334468	0.922	0.931	1
CHFR	0.0725235	0.216512	0.281	0.257	1
ZNF292	0.0727294	-0.123606	0.406	0.455	1
ZNF106	0.0732626	-0.205348	0.249	0.28	1
XIST	0.0739819	-0.202957	0.257	0.29	1
ATM	0.0740265	0.185515	0.403	0.38	1
RP11-680H20.1	0.074077	0.194587	0.252	0.222	1
NDUFS7	0.074556	-0.176609	0.285	0.327	1
PRKACB	0.0745627	0.121409	0.432	0.407	1
SNRPN	0.0752018	-0.152196	0.314	0.347	1
APOL2	0.0752886	0.10574	0.465	0.437	1
SHISA5	0.0758059	0.0885882	0.535	0.504	1
EIF4A3	0.0758474	-0.175013	0.283	0.32	1
SMARCB1	0.0762066	0.164795	0.26	0.228	1
MAZ	0.0765531	0.169083	0.292	0.261	1
MARS	0.0769866	-0.168905	0.255	0.291	1
DOCK10	0.07737	-0.169275	0.454	0.467	1
FOXP1	0.0776757	-0.158672	0.432	0.454	1
ARHGAP26	0.077751	0.18199	0.257	0.226	1
COPZ1	0.0781175	0.137594	0.317	0.298	1
USP10	0.0784313	-0.201707	0.272	0.299	1
RP11-122C9.1	0.0784348	0.082606	0.686	0.664	1
RBM4	0.0784934	0.102175	0.411	0.374	1
KDM2A	0.0785924	-0.133603	0.387	0.419	1
ATP6V1G1	0.0795778	0.0980564	0.446	0.417	1
RP11-367G18.2	0.0798611	0.191532	0.281	0.255	1
RP11-778D9.4	0.0798862	0.0559609	0.84	0.817	1
RBL2	0.0801407	0.110863	0.551	0.525	1
TMPO	0.0802621	-0.16716	0.264	0.296	1
SEC62	0.0803518	-0.135282	0.404	0.446	1
PRELID1	0.0804003	0.11126	0.429	0.403	1
BRWD1	0.0804557	-0.151859	0.303	0.338	1
XRCC6	0.0806591	-0.118034	0.502	0.543	1
RPL9P25	0.0808023	-0.144342	0.325	0.361	1
NBPF11	0.0817625	-0.135495	0.319	0.353	1
THOC2	0.0820082	-0.185239	0.295	0.329	1
HELZ	0.0820356	0.152726	0.47	0.452	1
UPK3BL	0.082171	0.14027	0.365	0.333	1
ARID1A	0.08279	0.152314	0.449	0.422	1
PRNP	0.0828423	0.106004	0.347	0.302	1
RPL7	0.0829278	0.0213118	0.949	0.941	1
GYPC	0.0831502	-0.107755	0.423	0.48	1
SFT2D2	0.0833982	0.131856	0.423	0.388	1
SELL	0.0834536	0.149257	0.283	0.249	1
MYCBP2	0.0835076	-0.102952	0.348	0.395	1
TOB2	0.0836527	-0.144395	0.226	0.26	1
MAT2A	0.0838367	-0.136132	0.42	0.455	1
GIMAP7	0.0842906	0.0788835	0.487	0.463	1
ARHGEF1	0.0845049	-0.075958	0.747	0.779	1
ADRBK1	0.0848134	-0.128934	0.355	0.39	1
ILF2	0.0851186	-0.173803	0.308	0.335	1
HMGN2P5	0.0853401	-0.131217	0.361	0.382	1
AC138969.4	0.0856962	-0.170283	0.243	0.275	1
G3BP2	0.0858292	-0.141056	0.381	0.408	1
FGFR1OP2	0.0861727	-0.16224	0.278	0.316	1
ARIH2	0.0863812	0.11424	0.39	0.36	1
RPL35	0.0870066	-0.0409756	0.722	0.738	1
PRDM1	0.0871077	0.0933054	0.711	0.641	1
SYT11	0.0875581	0.215252	0.269	0.245	1
CDK17	0.0881948	0.198964	0.285	0.258	1
SAR1B	0.0886298	-0.147	0.271	0.303	1
NXF1	0.0899202	-0.147062	0.359	0.39	1
TCP1	0.0905726	-0.152624	0.351	0.388	1
RPL21P75	0.0907471	-0.0579729	0.687	0.7	1
USP15	0.0910717	-0.154683	0.415	0.444	1
CD55	0.0913313	0.0927119	0.418	0.372	1
OSBPL8	0.0916238	-0.152675	0.291	0.327	1
IL21R	0.091762	-0.156402	0.272	0.308	1
TLE3	0.0924891	-0.100113	0.383	0.426	1
HNRNPA3	0.0926438	-0.127452	0.456	0.492	1
BCAS2	0.0930599	-0.177593	0.243	0.274	1
LAMTOR5	0.0930817	0.13195	0.274	0.246	1
MBNL1	0.0932677	-0.0454868	0.851	0.859	1
ARHGEF7	0.0933194	-0.202535	0.233	0.263	1
WASH5P	0.0934605	0.182469	0.288	0.259	1
SNHG12	0.0942725	-0.123471	0.386	0.422	1
TALDO1	0.0943726	-0.179196	0.246	0.278	1
PTP4A2	0.0948579	0.117832	0.423	0.394	1
USP47	0.095097	-0.2712	0.23	0.253	1
TBCB	0.095414	0.113619	0.376	0.352	1
NUDC	0.095533	-0.140565	0.372	0.412	1
TCEB2	0.0956855	-0.133677	0.4	0.442	1
PARP14	0.0958773	-0.120816	0.432	0.459	1
AC011933.1	0.0959886	0.115761	0.417	0.389	1
PRDX5	0.096073	0.113853	0.383	0.348	1
HMHA1	0.0961852	0.0669993	0.642	0.628	1
NDUFA1	0.0961918	0.12127	0.37	0.346	1
ZRANB2	0.0963584	-0.163342	0.246	0.277	1
FAM107B	0.0964815	-0.131525	0.303	0.344	1
TMEM14B	0.0965641	-0.147778	0.227	0.263	1
USP11	0.0966055	-0.122967	0.316	0.351	1
HCP5	0.0970512	0.156884	0.32	0.292	1
FAM208A	0.0973515	0.188497	0.309	0.286	1
VDAC3	0.0973827	0.182907	0.261	0.242	1
CREBBP	0.0975442	0.170033	0.333	0.305	1
CBWD5	0.0975581	-0.16187	0.342	0.369	1
VAMP8	0.0976027	0.121574	0.356	0.33	1
AAK1	0.0978259	0.0802423	0.529	0.497	1
TYK2	0.0978611	0.129948	0.292	0.262	1
RBM33	0.0987976	0.102952	0.341	0.303	1
DAZAP2	0.0988698	-0.000106784	0.739	0.748	1
IDI1	0.0988794	0.125649	0.383	0.349	1
PUM2	0.0991167	0.157558	0.389	0.361	1
RP11-296I10.6	0.0992907	-0.244583	0.235	0.262	1
ST13	0.0993574	-0.11647	0.365	0.401	1
ASCC2	0.0995268	0.169845	0.274	0.249	1
HUWE1	0.0997128	-0.104051	0.529	0.563	1
ATPIF1	0.100688	-0.165496	0.309	0.347	1
RPS21	0.100751	-0.0954822	0.588	0.63	1
FAM96B	0.101571	-0.156823	0.292	0.324	1
TRPC4AP	0.10326	-0.125982	0.328	0.364	1
RP11-473I1.10	0.103592	0.142519	0.327	0.296	1
TCERG1	0.104212	-0.205567	0.342	0.361	1
SMARCE1	0.104313	0.143702	0.323	0.298	1
BPTF	0.10496	0.154594	0.463	0.448	1
ZC3H11A	0.105787	-0.158985	0.294	0.325	1
PSPC1	0.105927	0.146166	0.328	0.303	1
MAP4	0.106047	-0.150511	0.392	0.425	1
CIRBP	0.106513	0.0455318	0.678	0.663	1
SPG7	0.106522	-0.212435	0.241	0.263	1
RAD21	0.106638	-0.176889	0.342	0.367	1
DDIT4	0.107416	0.0523388	0.621	0.607	1
PSMD7	0.107495	-0.131215	0.246	0.28	1
TRA2A	0.10756	-0.0505372	0.846	0.867	1
NBPF20	0.107628	-0.434174	0.236	0.258	1
CABIN1	0.107633	-0.157109	0.226	0.256	1
RP11-231C14.3	0.108341	-0.146049	0.278	0.31	1
METTL17	0.108434	-0.193799	0.232	0.26	1
PCMT1	0.108448	0.143088	0.286	0.27	1
POLR2G	0.108487	0.15451	0.28	0.258	1
RP11-124N14.3	0.108797	-0.161524	0.299	0.325	1
FBXL5	0.109082	0.170659	0.305	0.282	1
KDM5A	0.109198	-0.108213	0.404	0.444	1
MIR24-2	0.109422	-0.110626	0.404	0.438	1
SH2D2A	0.109429	0.0737274	0.616	0.596	1
DEF6	0.110427	0.0898125	0.521	0.493	1
KIAA1191	0.111465	-0.184748	0.229	0.256	1
TWF2	0.112275	0.135675	0.333	0.313	1
RPL3P7	0.113046	0.120728	0.551	0.523	1
SLMO2	0.113233	-0.1119	0.347	0.381	1
AC007318.5	0.113563	0.177279	0.264	0.239	1
RPS27A	0.1142	0.0118287	0.947	0.947	1
TMX1	0.114325	0.16037	0.328	0.305	1
AFF4	0.114584	0.152957	0.342	0.318	1
CATSPER2P1	0.114963	0.137468	0.355	0.328	1
RNASEK-C17orf49	0.11688	0.0956493	0.507	0.486	1
RCSD1	0.117067	0.146084	0.32	0.293	1
CTB-13H5.1	0.117314	0.072459	0.673	0.655	1
LAMTOR4	0.117448	0.127632	0.333	0.304	1
IL10RA	0.117628	0.0719269	0.597	0.557	1
RBBP7	0.117679	0.150182	0.271	0.251	1
CD46	0.118066	0.0987354	0.423	0.39	1
RPL27A	0.118098	-0.0653368	0.844	0.88	1
UQCRC1	0.118908	0.0986567	0.333	0.308	1
ARAP1	0.120121	0.179248	0.281	0.256	1
TOMM20	0.120371	-0.145239	0.333	0.357	1
HLA-V	0.120455	0.171839	0.277	0.253	1
TOB1	0.120713	0.0518386	0.723	0.711	1
CCNH	0.120991	-0.153584	0.384	0.409	1
NCKAP1L	0.121386	0.12315	0.306	0.278	1
PRRC2C	0.121406	-0.0663321	0.86	0.895	1
HNRNPF	0.122078	0.0803883	0.527	0.509	1
HADHB	0.122276	-0.17085	0.291	0.316	1
ERVK3-1	0.122541	-0.157441	0.278	0.307	1
WDR33	0.122983	-0.196427	0.308	0.334	1
MT-ATP8	0.123064	0.051998	0.84	0.813	1
SSR1	0.123462	0.10559	0.468	0.44	1
KMT2E	0.123466	-0.0599581	0.821	0.825	1
SYNGR2	0.12359	-0.154966	0.367	0.41	1
RPSAP53	0.124474	-0.138878	0.306	0.332	1
EEF1B2P3	0.125422	0.0991474	0.513	0.489	1
CBFB	0.126621	-0.227581	0.264	0.285	1
TAGLN2	0.126886	0.0594033	0.649	0.629	1
PFKP	0.127118	-0.160533	0.275	0.308	1
TROVE2	0.127158	0.103297	0.443	0.415	1
TUFM	0.127378	-0.169302	0.313	0.334	1
HLA-G	0.127702	-0.0140488	0.95	0.934	1
RP11-314A20.1	0.127923	0.142492	0.337	0.314	1
ZNF451	0.128013	-0.168384	0.274	0.299	1
ITPKB	0.128119	-0.192955	0.252	0.275	1
MTF2	0.128157	0.200299	0.267	0.248	1
MTRNR2L2	0.128354	0.0459959	0.97	0.961	1
RP11-345J4.6	0.128414	0.0802778	0.714	0.674	1
PCNX	0.129008	-0.222232	0.25	0.274	1
EIF1AX	0.129844	-0.155263	0.295	0.32	1
STIP1	0.130291	-0.142453	0.328	0.362	1
TUBGCP6	0.130428	-0.138471	0.295	0.32	1
KMT2C	0.130499	0.121822	0.449	0.424	1
OCIAD1	0.131284	-0.219265	0.246	0.273	1
UBE2K	0.132119	-0.184294	0.232	0.254	1
GABARAPL2	0.132188	-0.152516	0.294	0.32	1
ARCN1	0.132196	0.13542	0.306	0.282	1
ITK	0.132663	-0.0808876	0.551	0.597	1
IQGAP1	0.133	0.0810153	0.624	0.61	1
ECH1	0.133034	0.0813074	0.435	0.416	1
UBE2G1	0.133064	0.125045	0.289	0.265	1
SCML4	0.133186	-0.204451	0.35	0.361	1
UQCRQ	0.133546	-0.13107	0.344	0.371	1
NOTCH2NL	0.133845	-0.162451	0.294	0.322	1
WHSC1L1	0.134285	-0.109393	0.389	0.418	1
SRSF4	0.134325	-0.164348	0.281	0.308	1
ERBB2IP	0.134635	0.182706	0.316	0.293	1
SETD5	0.135059	-0.133757	0.249	0.277	1
CHORDC1	0.135138	-0.130484	0.33	0.358	1
PVRIG	0.136111	-0.129329	0.348	0.378	1
LINC00657	0.136301	0.158629	0.311	0.283	1
RBM3	0.136971	0.0372964	0.569	0.553	1
PSMB10	0.137324	0.0685296	0.529	0.505	1
FGD3	0.13784	0.108824	0.428	0.399	1
NOTCH1	0.137898	-0.121195	0.23	0.259	1
BRD4	0.13879	-0.21827	0.323	0.347	1
LRBA	0.13898	-0.122894	0.316	0.347	1
RBM5	0.139167	-0.108966	0.437	0.463	1
RBM19	0.139496	-0.127371	0.233	0.266	1
GON4L	0.139856	0.101728	0.378	0.347	1
S100PBP	0.139951	-0.178891	0.249	0.273	1
CFLAR	0.139974	0.0630659	0.76	0.741	1
AC120194.1	0.140797	0.141292	0.313	0.289	1
RPL5P34	0.14095	0.0693085	0.774	0.738	1
UBXN4	0.141153	-0.101099	0.479	0.522	1
PSME2P2	0.141334	0.106113	0.482	0.451	1
POLR2E	0.142601	-0.145849	0.322	0.348	1
ATP2B4	0.142618	0.0926302	0.488	0.463	1
UBE3A	0.143352	-0.108781	0.238	0.268	1
CACUL1	0.143494	0.115347	0.252	0.223	1
CTD-2270N23.1	0.144206	0.12919	0.369	0.345	1
MARK3	0.144367	-0.157025	0.226	0.252	1
DDX3Y	0.144809	-0.222749	0.244	0.264	1
CBWD6	0.144902	-0.147944	0.317	0.344	1
HLA-J	0.145599	-0.033408	0.862	0.848	1
KB-1208A12.3	0.145665	0.0477978	0.275	0.25	1
RPS7P11	0.1464	0.130953	0.334	0.306	1
ACTN4	0.146403	0.0877058	0.498	0.455	1
CTB-54D4.1	0.1474	0.169639	0.28	0.254	1
XAF1	0.147887	0.0837659	0.504	0.467	1
SBF1	0.148094	0.11682	0.3	0.271	1
ERGIC3	0.148118	-0.17894	0.275	0.3	1
SEC22B	0.149034	0.0840385	0.501	0.484	1
NCOA2	0.149951	-0.19252	0.281	0.304	1
SNRPB2	0.15045	0.111305	0.333	0.307	1
PSMD8	0.150898	-0.116789	0.383	0.41	1
ACTR1A	0.151419	0.151443	0.275	0.254	1
MAT2B	0.151572	0.0690653	0.546	0.525	1
RPL12P4	0.152	-0.140999	0.277	0.3	1
MFSD11	0.152236	-0.0524364	0.257	0.289	1
NECAP2	0.15232	-0.180904	0.291	0.308	1
RQCD1	0.15293	-0.105882	0.546	0.565	1
HNRNPKP1	0.153423	0.0805884	0.546	0.523	1
RPL21	0.153922	-0.0323034	0.938	0.957	1
AC018720.10	0.154343	-0.0795105	0.579	0.594	1
CMTR1	0.155151	0.224166	0.257	0.238	1
RP11-572P18.1	0.155363	-0.0492889	0.83	0.861	1
SNRPF	0.155586	-0.150091	0.227	0.253	1
hsa-mir-6723	0.155911	-0.100904	0.611	0.628	1
SETD2	0.156343	-0.170183	0.264	0.288	1
GANAB	0.156419	0.15048	0.345	0.327	1
SELK	0.1571	-0.112056	0.42	0.449	1
SSH2	0.157296	0.133295	0.375	0.352	1
RPS3AP26	0.157862	0.0727934	0.77	0.734	1
ROCK1	0.158011	-0.105006	0.372	0.398	1
SF3B4	0.15811	0.141659	0.295	0.276	1
NLRC3	0.159336	0.121287	0.325	0.298	1
PRDM2	0.160557	-0.123352	0.44	0.46	1
NABP1	0.161671	-0.14329	0.351	0.37	1
UQCR10	0.162319	0.110849	0.32	0.3	1
PSMB6	0.162575	0.082723	0.395	0.372	1
PSME2	0.162924	0.0489537	0.628	0.616	1
OXA1L	0.162989	-0.150074	0.269	0.295	1
AC004797.1	0.163734	-0.148667	0.222	0.25	1
SEC24C	0.163849	0.129613	0.355	0.334	1
EIF1	0.164659	0.00496604	0.966	0.964	1
EIF4A1P10	0.164938	0.137953	0.364	0.346	1
OST4	0.165348	-0.0938682	0.495	0.521	1
NMT1	0.165438	0.153467	0.314	0.294	1
UBXN1	0.165851	-0.100436	0.429	0.464	1
WWTR1	0.166467	-0.165909	0.316	0.34	1
PSMB4	0.167856	0.0693132	0.481	0.461	1
MAP4K1	0.168822	-0.0900779	0.505	0.537	1
PRPF6	0.169529	-0.126458	0.275	0.302	1
ZCCHC6	0.169598	0.114656	0.311	0.291	1
NUTM2A-AS1	0.169951	0.0997654	0.355	0.327	1
SNRNP200	0.169972	-0.0725058	0.596	0.603	1
EIF3F	0.170288	-0.0964667	0.504	0.543	1
UBA1	0.170376	-0.103975	0.453	0.475	1
ATP6V0E1	0.170422	0.0796723	0.454	0.437	1
CDK2AP2	0.17081	0.0798443	0.398	0.384	1
MTRNR2L9	0.170967	0.167461	0.267	0.244	1
ETF1	0.170984	-0.111827	0.373	0.4	1
USP22	0.17127	-0.126577	0.311	0.336	1
NBPF9	0.171554	-0.10469	0.451	0.477	1
MTRNR2L10	0.172084	-0.101787	0.339	0.362	1
NDUFS5	0.172323	-0.13711	0.313	0.339	1
TERF2IP	0.172386	0.124555	0.294	0.267	1
CTD-2328D6.1	0.173129	-0.0724506	0.56	0.571	1
COX8A	0.173869	-0.107915	0.389	0.419	1
OSTC	0.174187	0.118504	0.255	0.232	1
CD3G	0.174214	-0.114285	0.765	0.863	1
AC009245.3	0.174636	0.113873	0.409	0.391	1
EID1	0.174709	-0.0917466	0.423	0.456	1
ATRAID	0.174934	0.138772	0.261	0.241	1
RPL5P9	0.174981	0.160703	0.292	0.269	1
AC104698.1	0.175603	-0.0774668	0.484	0.5	1
WTAP	0.175652	-0.0699419	0.672	0.703	1
CD97	0.175859	0.0600394	0.678	0.648	1
CTB-63M22.1	0.176195	-0.0589427	0.574	0.58	1
SYF2	0.176804	-0.124369	0.278	0.307	1
LCK	0.176896	0.0757456	0.751	0.71	1
NBPF10	0.177054	-0.0734915	0.409	0.44	1
LDHAP4	0.177139	-0.0851951	0.488	0.525	1
RIF1	0.177995	-0.0988145	0.235	0.265	1
RPA1	0.178251	0.156057	0.271	0.25	1
LUC7L	0.178436	-0.161543	0.246	0.27	1
MAP2K3	0.178476	0.101062	0.347	0.317	1
AP2M1	0.178643	-0.126128	0.337	0.366	1
WASF2	0.178922	0.0817311	0.526	0.509	1
LRRC37A3	0.178933	0.12577	0.252	0.228	1
SZRD1	0.179124	0.135644	0.328	0.312	1
ARL17A	0.179351	-0.144608	0.253	0.277	1
CNOT7	0.179417	0.108739	0.347	0.322	1
AP1G1	0.179547	-0.0899431	0.49	0.519	1
TCIRG1	0.182319	0.095019	0.437	0.424	1
SYNCRIP	0.18244	0.139594	0.295	0.273	1
ARL17B	0.182782	0.173141	0.28	0.26	1
RP11-592N21.1	0.184547	0.0779513	0.53	0.51	1
KIF2A	0.184822	0.122006	0.317	0.295	1
LETM1	0.186165	0.145833	0.285	0.268	1
KIAA2026	0.186432	0.148094	0.26	0.238	1
EIF3K	0.186696	0.0742753	0.554	0.527	1
CHD4	0.186815	0.0968236	0.383	0.352	1
ZNF410	0.186823	-0.124897	0.246	0.27	1
SP100	0.187186	-0.0617927	0.661	0.691	1
HNRNPDL	0.187434	0.0331262	0.706	0.698	1
SMC3	0.187649	-0.123924	0.263	0.293	1
FDFT1	0.187786	-0.144335	0.25	0.278	1
HEXIM1	0.188174	-0.106999	0.28	0.307	1
RPL10AP6	0.188477	-0.0798741	0.515	0.545	1
C6orf62	0.189891	0.0253437	0.927	0.909	1
IDS	0.189923	-0.0776225	0.638	0.662	1
NUCKS1	0.190025	-0.0886655	0.446	0.479	1
RFFL	0.19065	-0.158509	0.238	0.26	1
COX6B1	0.190832	-0.116481	0.334	0.365	1
MT-ATP6	0.191239	0.0213549	0.946	0.938	1
ATP5J	0.191959	-0.134842	0.24	0.267	1
PYURF	0.192172	0.142336	0.26	0.241	1
CNOT2	0.192382	0.0666062	0.546	0.537	1
STOM	0.1927	0.0894023	0.456	0.432	1
PDIA4	0.194057	0.162285	0.286	0.266	1
GABARAPL1	0.194515	-0.0943558	0.283	0.317	1
FBXW5	0.194555	0.163091	0.263	0.242	1
EIF3CL	0.194801	0.127267	0.39	0.366	1
SFT2D1	0.195165	0.118846	0.264	0.249	1
AC018462.2	0.195538	0.108851	0.322	0.296	1
RP11-16F15.1	0.195539	-0.137792	0.28	0.297	1
ARF5	0.195759	0.0740385	0.409	0.386	1
SEC24B	0.19613	-0.138773	0.25	0.275	1
AC011558.5	0.196582	-0.0798074	0.499	0.523	1
PSD4	0.196591	0.0852257	0.392	0.366	1
ZCCHC11	0.196624	-0.109111	0.303	0.331	1
BECN1	0.19714	-0.13714	0.277	0.297	1
RPL30	0.197514	-0.0355181	0.891	0.911	1
ELK4	0.197678	-0.0610091	0.247	0.276	1
MED28	0.197744	0.0905422	0.299	0.272	1
STAT4	0.198333	0.0673493	0.611	0.581	1
SATB1	0.198654	-0.140992	0.258	0.282	1
FLCN	0.199826	-0.110698	0.271	0.293	1
CTB-89H12.4	0.199839	-0.0932146	0.384	0.411	1
SLC25A3	0.20043	0.0735093	0.635	0.598	1
GRSF1	0.200852	-0.199886	0.235	0.254	1
PLEC	0.202749	-0.124673	0.308	0.333	1
AC040977.1	0.202911	0.0979204	0.398	0.376	1
MDM2	0.203968	-0.12979	0.311	0.34	1
EIF5B	0.204197	-0.114312	0.334	0.359	1
DHX9	0.204378	-0.142955	0.289	0.308	1
AAMP	0.206152	-0.15134	0.241	0.264	1
NIPBL	0.206429	-0.110696	0.393	0.416	1
FIP1L1	0.206699	-0.104304	0.233	0.26	1
UGGT1	0.206879	0.192944	0.272	0.254	1
JMJD6	0.207044	-0.123736	0.263	0.291	1
RPL4	0.207138	-0.0354429	0.93	0.947	1
C9orf16	0.20721	-0.11947	0.328	0.359	1
ANP32B	0.207878	-0.09128	0.386	0.406	1
VPS13A	0.209039	-0.0881562	0.264	0.29	1
KDM4C	0.2099	0.109601	0.322	0.299	1
RPS7P10	0.21002	0.119649	0.267	0.246	1
VDAC1	0.210399	-0.125726	0.313	0.333	1
VAMP2	0.210505	0.0844723	0.484	0.463	1
STAT2	0.211441	-0.121495	0.333	0.355	1
CMTM6	0.211772	-0.16105	0.328	0.342	1
SLFN12L	0.212161	0.0927641	0.389	0.369	1
GUK1	0.212303	0.0467805	0.597	0.587	1
RPL23A	0.213843	-0.00517543	0.97	0.965	1
EEF1A1P9	0.213925	0.0734334	0.627	0.615	1
ARHGAP4	0.214648	0.0642831	0.572	0.539	1
MT-ND2	0.214927	-0.0282782	0.966	0.977	1
ATRX	0.216476	0.0545628	0.575	0.551	1
MT-ND5	0.216526	0.00350427	0.969	0.969	1
BABAM1	0.216679	0.11636	0.272	0.252	1
PCED1B	0.217312	-0.0764376	0.344	0.376	1
SLFN13	0.218516	0.24959	0.325	0.312	1
TNFAIP8	0.219564	-0.0921564	0.281	0.308	1
ETFA	0.220808	0.118821	0.267	0.248	1
RPN2	0.221191	0.063871	0.442	0.425	1
NCL	0.221461	0.0587833	0.692	0.66	1
PAK2	0.221557	-0.0467122	0.347	0.381	1
EIF4BP7	0.222332	0.142924	0.264	0.245	1
SF3B3	0.222534	-0.138727	0.267	0.287	1
USP33	0.222556	-0.139797	0.285	0.309	1
IFI6	0.222905	-0.102563	0.507	0.517	1
SCAND1	0.223118	-0.125353	0.286	0.311	1
CTNNB1	0.223841	0.05726	0.709	0.706	1
KPNB1	0.224286	0.118289	0.423	0.406	1
ATP5C1	0.22536	0.0426502	0.407	0.394	1
NFKBIZ	0.226725	-0.0828932	0.49	0.515	1
IP6K2	0.227004	-0.0902003	0.241	0.269	1
KHDRBS1	0.227123	-0.120207	0.227	0.25	1
RASGRP1	0.227394	-0.104967	0.33	0.354	1
RPL7AP30	0.227509	0.113561	0.361	0.34	1
BTG2	0.227515	0.0480029	0.521	0.514	1
EEF1A1P6	0.228837	0.0124842	0.832	0.848	1
FAM192A	0.228883	-0.120995	0.263	0.284	1
NBPF12	0.229169	-0.156116	0.285	0.303	1
CSRNP1	0.229213	0.0996487	0.364	0.344	1
DEDD2	0.22954	-0.135816	0.281	0.301	1
RPN1	0.229716	0.0637023	0.516	0.495	1
VPS28	0.230395	-0.0902035	0.375	0.39	1
RPS18	0.230445	-0.00398049	0.95	0.946	1
FTH1P2	0.232764	0.130548	0.252	0.232	1
CHMP4A	0.232846	-0.118964	0.3	0.324	1
PTGER4	0.233226	-0.11397	0.401	0.419	1
PRR13	0.233645	0.0238475	0.557	0.552	1
NDUFV1	0.235466	0.0758954	0.356	0.336	1
CBWD1	0.236512	-0.0641166	0.263	0.29	1
HSP90AB2P	0.23693	-0.167796	0.247	0.267	1
GLG1	0.238245	0.102237	0.386	0.365	1
ANAPC1	0.238251	-0.0276623	0.263	0.292	1
SAP30BP	0.240415	-0.164407	0.244	0.263	1
C17orf49	0.240896	0.0833158	0.353	0.339	1
ZFC3H1	0.242441	-0.10451	0.303	0.326	1
ANXA7	0.242943	-0.108825	0.351	0.374	1
DCTN2	0.243001	0.124427	0.283	0.264	1
IFI16	0.243316	-0.0427339	0.605	0.613	1
HNRNPA1P48	0.243706	-0.0255757	0.815	0.822	1
PABPC3	0.244415	-0.129821	0.24	0.259	1
CTC-575D19.1	0.244581	0.0304908	0.921	0.907	1
HCFC1	0.24477	0.0852791	0.367	0.347	1
PTPRCAP	0.247726	0.0396571	0.838	0.816	1
GIMAP4	0.248001	0.0551005	0.487	0.468	1
BUD31	0.248037	0.0795929	0.331	0.314	1
COPG1	0.248044	0.0688408	0.253	0.231	1
LUC7L3	0.248265	0.060193	0.515	0.487	1
NDUFC2	0.248546	0.0784436	0.323	0.31	1
VAV1	0.248561	0.0563073	0.272	0.25	1
RAB1A	0.249151	0.10428	0.3	0.282	1
FTH1P7	0.250287	0.0893474	0.373	0.342	1
UFC1	0.250472	0.0952649	0.302	0.282	1
SLA2	0.250821	-0.110129	0.361	0.376	1
PRDX3	0.251378	-0.142232	0.261	0.28	1
RIOK3	0.25154	0.111395	0.271	0.253	1
DENND2D	0.251543	0.047233	0.538	0.521	1
RP11-264B17.5	0.253142	-0.10298	0.291	0.311	1
C11orf58	0.253548	-0.0912965	0.507	0.549	1
XPO6	0.253961	-0.109874	0.26	0.283	1
ANP32E	0.254264	0.0716114	0.474	0.46	1
TAP2	0.255995	0.0863471	0.309	0.285	1
EWSR1	0.256972	-0.060643	0.554	0.571	1
MYO18A	0.258754	-0.0821121	0.233	0.255	1
RAD23A	0.258774	0.0840634	0.365	0.347	1
RP11-641D5.1	0.259579	-0.0815738	0.373	0.396	1
CAPZA2	0.260154	0.0234205	0.347	0.324	1
MAX	0.260815	0.115967	0.359	0.346	1
CENPC	0.260962	-0.0890344	0.269	0.294	1
EIF4A2	0.261547	0.026577	0.754	0.743	1
ZYX	0.261778	-0.128909	0.333	0.351	1
CYB5R3	0.261983	0.0709631	0.275	0.254	1
TARDBP	0.262563	-0.100089	0.297	0.319	1
MDH1	0.263309	-0.122678	0.295	0.322	1
RP4-706A16.3	0.263492	0.0745952	0.502	0.487	1
ARL8B	0.263671	-0.15994	0.24	0.26	1
PTPN2	0.263953	0.127942	0.286	0.27	1
SUMO1	0.26555	-0.0964229	0.401	0.435	1
BATF	0.266542	-0.128047	0.322	0.348	1
EIF4E	0.26731	-0.132981	0.309	0.33	1
PPP1R12A	0.267629	0.0698534	0.51	0.49	1
EIF4H	0.26799	-0.0908907	0.474	0.511	1
RP11-386G11.10	0.268098	-0.0794013	0.476	0.479	1
DDX18	0.268406	-0.138044	0.334	0.349	1
SP140L	0.269664	0.112103	0.281	0.264	1
EIF4G1	0.270312	-0.102765	0.37	0.387	1
ITGB2-AS1	0.271376	0.0990252	0.313	0.289	1
ZFAND5	0.271667	-0.0967443	0.355	0.377	1
ST3GAL1	0.27215	-0.0825228	0.386	0.411	1
CRLF3	0.272948	-0.0857555	0.261	0.286	1
SDHAP1	0.272989	-0.115609	0.252	0.272	1
LSM4	0.273523	-0.121932	0.227	0.25	1
NPIPA7	0.273877	-0.0346481	0.406	0.445	1
GPATCH8	0.274528	0.112166	0.3	0.282	1
LRPAP1	0.275088	-0.0956005	0.257	0.279	1
ARL6IP1	0.275354	0.0473725	0.557	0.541	1
FUBP1	0.275813	-0.0949396	0.498	0.514	1
SRP9	0.276663	0.0301364	0.467	0.455	1
ARF4	0.276743	-0.135785	0.243	0.258	1
PHIP	0.276759	-0.123944	0.33	0.347	1
TGOLN2	0.277256	0.0435514	0.561	0.544	1
UQCRC2	0.278352	-0.110852	0.305	0.327	1
FIS1	0.278783	0.111219	0.252	0.24	1
PPHLN1	0.279988	-0.122055	0.269	0.287	1
TTC3	0.280073	-0.0998913	0.319	0.34	1
UBL5	0.280432	-0.100055	0.364	0.392	1
CCT8	0.280449	-0.10206	0.334	0.36	1
FUS	0.28048	0.029081	0.717	0.715	1
PDXDC2P	0.280896	-0.0496421	0.493	0.526	1
IFNG	0.282602	0.0964658	0.33	0.317	1
PIAS1	0.282826	-0.130404	0.272	0.289	1
KCNQ1OT1	0.282912	-0.211675	0.264	0.281	1
BIRC2	0.283782	-0.123925	0.232	0.252	1
AK2	0.284607	-0.114018	0.253	0.27	1
RNF149	0.284853	-0.0642879	0.583	0.602	1
RPL4P5	0.285619	0.0779603	0.504	0.482	1
GPSM3	0.285981	0.0826031	0.498	0.492	1
CDC42SE2	0.286512	-0.051318	0.81	0.836	1
ATP5I	0.286582	-0.122341	0.244	0.27	1
NBPF1	0.288143	-0.0547684	0.431	0.456	1
NDUFB4	0.288144	-0.120496	0.253	0.277	1
PLCB2	0.288299	0.130682	0.289	0.274	1
COX4I1	0.288714	0.0397767	0.733	0.705	1
WI2-3658N16.1	0.288995	-0.066649	0.414	0.438	1
HNRNPH1	0.290884	-0.011897	1	0.999	1
STK4	0.290976	0.0405835	0.675	0.661	1
RNF4	0.29143	0.0757156	0.44	0.422	1
AKAP13	0.292163	-0.0420803	0.708	0.707	1
SERP1	0.292193	-0.0800458	0.463	0.488	1
EIF4HP1	0.29231	-0.0779234	0.244	0.267	1
CCT6A	0.292371	0.0709314	0.359	0.346	1
RP11-100N21.1	0.292961	0.0934364	0.257	0.235	1
FAM215B	0.293142	0.062011	0.25	0.229	1
HCG18	0.294587	-0.107256	0.28	0.298	1
ARMC8	0.294624	0.0524118	0.3	0.277	1
RC3H1	0.295092	0.0476257	0.589	0.576	1
PCF11	0.295759	0.101585	0.28	0.262	1
HNRNPA1P10	0.296443	0.0822069	0.417	0.402	1
UBE2V1	0.296444	0.0550759	0.516	0.496	1
GNB1	0.296819	-0.0950383	0.253	0.276	1
HMGN3	0.297	0.100379	0.277	0.261	1
ATP6V0B	0.297281	0.0803602	0.283	0.267	1
EIF4B	0.297628	0.0317539	0.656	0.654	1
COPB1	0.298316	-0.0972997	0.359	0.383	1
NGLY1	0.298545	-0.0717227	0.257	0.282	1
CMTM3	0.299505	-0.105856	0.255	0.274	1
SAP18	0.300476	0.0567495	0.451	0.433	1
BZW1P2	0.30188	0.110742	0.267	0.249	1
SLFN5	0.30272	0.0546386	0.482	0.459	1
RPS18P12	0.302973	-0.108676	0.233	0.25	1
ATP6V1F	0.303724	0.103194	0.266	0.249	1
TOMM6	0.303851	-0.112679	0.229	0.251	1
ENO1	0.304076	0.0114459	0.739	0.735	1
DNAJB11	0.304705	0.0667259	0.35	0.346	1
AP1G2	0.305628	0.0563646	0.479	0.468	1
DDB1	0.30647	0.0764473	0.314	0.293	1
GVINP1	0.306621	0.0876682	0.281	0.262	1
C1orf63	0.307184	0.0532122	0.504	0.477	1
USP39	0.308001	0.112395	0.252	0.239	1
DCAF7	0.308386	-0.0959519	0.263	0.284	1
EIF4BP6	0.308859	0.102874	0.358	0.343	1
FNBP4	0.31127	-0.0863608	0.395	0.418	1
BIRC6	0.312311	-0.0998754	0.51	0.518	1
PNRC2	0.312405	-0.0860263	0.407	0.429	1
ANKRD36C	0.31253	-0.0758412	0.456	0.477	1
IDH2	0.313922	-0.084105	0.35	0.371	1
YLPM1	0.31401	-0.0913668	0.314	0.334	1
IRF9	0.315002	0.0497774	0.459	0.442	1
GPI	0.315681	-0.0749114	0.54	0.561	1
SUMO2P1	0.316092	0.0983309	0.253	0.237	1
AFF1	0.31646	0.0624695	0.344	0.321	1
RP4-669L17.10	0.316701	-0.0332596	0.229	0.25	1
HERC3	0.316809	0.078856	0.353	0.331	1
ADSS	0.317129	-0.133994	0.278	0.295	1
SRSF6	0.317542	-0.0560802	0.771	0.79	1
PML	0.317694	0.102704	0.261	0.244	1
SKAP1	0.318352	0.0609002	0.509	0.498	1
SF1	0.319459	0.0588344	0.56	0.535	1
TMEM140	0.320825	-0.121091	0.257	0.272	1
CIAO1	0.321005	-0.142307	0.243	0.26	1
SP140	0.322629	0.052395	0.414	0.39	1
LAMP2	0.323641	0.103967	0.263	0.246	1
PFKL	0.323825	0.0900311	0.309	0.293	1
SDHAF2	0.324125	0.085897	0.255	0.236	1
TPI1P1	0.324173	-0.0737583	0.359	0.381	1
SPDYE2	0.325115	-0.0762502	0.365	0.39	1
PPP1R15B	0.325574	-0.072018	0.306	0.333	1
PSMB9	0.326946	0.0632972	0.614	0.586	1
OAS2	0.327572	0.0882215	0.303	0.287	1
RP11-94L15.2	0.327991	-0.0885598	0.477	0.493	1
STYX	0.328818	-0.130537	0.246	0.262	1
RPS15AP1	0.329678	-0.087634	0.285	0.304	1
SLC30A7	0.330782	0.117209	0.344	0.334	1
MORF4L1	0.33082	-0.0545545	0.586	0.611	1
RPS24	0.331584	-0.032694	0.888	0.905	1
DAP3	0.332363	0.0464717	0.317	0.3	1
GOLGA7	0.332441	-0.0887158	0.244	0.264	1
PSMA7	0.333184	0.0216762	0.666	0.655	1
POLR2J3	0.333405	0.0432363	0.599	0.57	1
TAPSAR1	0.333903	0.0616149	0.568	0.556	1
TULP4	0.334049	-0.0673164	0.28	0.299	1
SLC3A2	0.334063	-0.103398	0.344	0.368	1
SCAF4	0.335101	0.110236	0.25	0.234	1
ANXA11	0.3357	0.0796363	0.398	0.383	1
AUP1	0.336503	0.0664213	0.431	0.418	1
C10orf118	0.336534	0.102132	0.258	0.243	1
HNRNPA1P7	0.336906	0.0840435	0.418	0.408	1
MIR4426	0.337392	0.0894673	0.369	0.355	1
ARID2	0.337424	0.105653	0.361	0.35	1
RP11-1407O15.2	0.33809	0.0949092	0.252	0.236	1
FCRL3	0.33824	0.124199	0.285	0.271	1
GOLGA8A	0.338318	-0.113133	0.303	0.319	1
VPS29	0.33925	-0.0997963	0.289	0.313	1
UBE4A	0.339413	-0.058547	0.378	0.401	1
CARD8	0.339638	-0.0501923	0.314	0.342	1
KXD1	0.341619	0.080433	0.272	0.254	1
SLC2A3	0.341799	-0.0457804	0.652	0.664	1
GBP1	0.341979	0.0619144	0.331	0.315	1
GABARAP	0.342646	-0.0630645	0.579	0.592	1
EIF3FP3	0.342689	-0.0672661	0.428	0.453	1
PPIP5K2	0.344357	-0.0257598	0.244	0.267	1
SNX1	0.344492	0.0735326	0.355	0.336	1
ITGA4	0.345347	0.0387502	0.572	0.568	1
RMND5A	0.345973	0.150079	0.264	0.252	1
CALCOCO2	0.346544	-0.128546	0.313	0.328	1
STARD3	0.347267	0.108538	0.25	0.238	1
TRAPPC1	0.347591	-0.0789925	0.356	0.381	1
YWHAB	0.349212	0.0330408	0.745	0.719	1
UBA52	0.34971	-0.0312989	0.852	0.867	1
PDS5A	0.349874	-0.0323541	0.367	0.397	1
APOBEC3D	0.351619	0.0604679	0.471	0.45	1
CLEC2B	0.351642	-0.0931407	0.384	0.411	1
NME1-NME2	0.352321	-0.0829916	0.316	0.336	1
DNAJC7	0.352372	0.0746642	0.306	0.294	1
CSNK1D	0.352557	0.0710902	0.334	0.313	1
MAP2K2	0.353305	-0.114251	0.249	0.267	1
CNTRL	0.354519	-0.0949491	0.341	0.357	1
HERC2P9	0.355566	0.119281	0.305	0.291	1
IL16	0.355711	-0.103382	0.423	0.428	1
MAPK1IP1L	0.356505	-0.0568137	0.624	0.644	1
XRN2	0.356767	0.0889376	0.305	0.291	1
TMEM43	0.356932	0.0879144	0.278	0.262	1
ATF7IP	0.35718	-0.0647555	0.555	0.589	1
TMEM2	0.35903	-0.0506566	0.635	0.64	1
SSBP1	0.35955	-0.126695	0.271	0.288	1
TMEM173	0.359639	0.070268	0.367	0.349	1
MAP1LC3B2	0.360704	-0.0695481	0.347	0.361	1
ANKHD1	0.361024	-0.0935609	0.39	0.406	1
HERPUD2	0.361804	-0.102409	0.316	0.332	1
HNRNPK	0.361897	0.0136258	0.851	0.842	1
KAT7	0.362273	0.111964	0.275	0.269	1
SLC25A5	0.363764	0.0326508	0.599	0.587	1
NRD1	0.364346	-0.09188	0.333	0.348	1
USP34	0.36495	-0.0562699	0.432	0.45	1
MADD	0.365448	0.155634	0.258	0.249	1
SNRPA1	0.365614	-0.0820551	0.373	0.385	1
PTP4A1	0.365987	-0.0624092	0.401	0.421	1
TRANK1	0.367237	0.131147	0.283	0.271	1
ARF1	0.367842	-0.0725306	0.635	0.66	1
KMT2E-AS1	0.36891	0.120662	0.26	0.245	1
PKN1	0.37021	0.0720067	0.261	0.242	1
SEC61A1	0.370257	0.070404	0.437	0.43	1
ARL6IP4	0.371483	-0.0714172	0.356	0.378	1
HIGD2A	0.371909	-0.0691238	0.353	0.373	1
NDUFA5	0.372044	0.0664491	0.299	0.285	1
NUP210	0.372936	0.0710671	0.401	0.386	1
GPS2	0.373283	0.0664506	0.314	0.294	1
PRR4	0.373853	-0.0544255	0.247	0.267	1
SRRM1	0.374113	-0.0484155	0.547	0.561	1
FOXN2	0.374671	-0.105901	0.253	0.268	1
LPIN1	0.375865	-0.0864655	0.341	0.353	1
MGEA5	0.375978	-0.0616589	0.523	0.548	1
STAG3L2	0.375992	-0.0998467	0.28	0.293	1
CYCS	0.37627	-0.0853565	0.393	0.416	1
STAG3L1	0.376576	-0.0519773	0.274	0.294	1
RBM17	0.37886	-0.0718061	0.331	0.34	1
KARS	0.380353	-0.0904879	0.253	0.271	1
RPL10P3	0.380438	0.0371119	0.936	0.913	1
HGS	0.380631	0.0393941	0.333	0.311	1
TUBA1B	0.382971	-0.0396343	0.537	0.546	1
MAPRE1	0.38338	0.0921276	0.347	0.338	1
ZFAND6	0.384261	0.113559	0.26	0.251	1
[truncated: 779 more rows]
